# Supplementary material for: Information flow among stocks, bonds, and convertible bonds
Source: PLoS One. 2023 Mar 23;18(3):e0282964. doi: 10.1371/journal.pone.0282964 (PMC10035865; doi:10.1371/journal.pone.0282964)
Supplement: S1 Data — (XLSX) [file pone.0282964.s002.xlsx]

## Sheet: Sheet1
date	BB_Global_Aggregate_Index	MSCI_World_Index	TR_Global_Convertible_Index	BB_Global_Aggregate_Index	MSCI_World_Index	TR_Global_Convertible_Index
2005-06-30	312.445	1148.81	49.5	0	0	0		0.482869	0.802528	CBs correlation to other assets
2005-07-01	309.915	1147.83	49.3	-0.0080971	-0.000853057	-0.0040404		0.318171	0.844126		Whole-periods	Pre-crisis	Crisis	Post-crisis
2005-07-04	309.055	1147.49	49.1	-0.00277624	-0.000296211	-0.0040568				Stock	0.844	0.803	0.831	0.944
2005-07-05	308.231	1151.99	49.1	-0.00266652	0.0039216	0				Bond	0.318	0.483	0.220	0.386
2005-07-06	308.535	1149.99	49.2	0.000986599	-0.00173613	0.00203666
2005-07-07	309.038	1145.16	49.1	0.00163223	-0.00420004	-0.00203252
2005-07-08	308.578	1156.7	49.2	-0.00148914	0.0100772	0.00203666
2005-07-11	309.854	1168.24	49.7	0.00413315	0.00997666	0.0101626
2005-07-12	311.505	1173.61	50	0.00532865	0.00459666	0.00603622
2005-07-13	309.464	1171.4	49.8	-0.00655143	-0.00188308	-0.004
2005-07-14	309.479	1175.49	49.8	4.87941e-05	0.00349155	0
2005-07-15	308.761	1173.75	49.8	-0.00232067	-0.00148023	0
2005-07-18	308.943	1170.75	49.8	0.000591396	-0.00255591	0
2005-07-19	307.854	1173.4	49.7	-0.00352718	0.00226351	-0.00200803
2005-07-20	307.67	1176.35	49.8	-0.000598336	0.00251406	0.00201207
2005-07-21	309.861	1179.11	50.2	0.0071216	0.00234624	0.00803213
2005-07-22	310.48	1182.14	50.1	0.00200025	0.00256973	-0.00199203
2005-07-25	309.712	1178.78	50	-0.00247552	-0.0028423	-0.00199601
2005-07-26	308.74	1177.81	50	-0.00313872	-0.000822885	0
2005-07-27	308.714	1183.33	50.2	-8.227e-05	0.00468666	0.004
2005-07-28	309.475	1190.04	50.4	0.00246539	0.00567044	0.00398406
2005-07-29	309.943	1188.16	50.4	0.00151224	-0.00157978	0
2005-08-01	309.972	1192.05	50.5	9.19523e-05	0.00327397	0.00198413
2005-08-02	310.171	1201.07	50.6	0.000641671	0.0075668	0.0019802
2005-08-03	311.554	1204.73	50.8	0.00445851	0.00304728	0.00395257
2005-08-04	311.836	1198.23	50.8	0.000907388	-0.0053954	0
2005-08-05	310.326	1187.88	50.5	-0.00484357	-0.00863774	-0.00590551
2005-08-08	310.814	1189.96	50.6	0.00157383	0.00175102	0.0019802
2005-08-09	310.567	1196.37	50.7	-0.000795973	0.00538674	0.00197628
2005-08-10	311.889	1203.61	50.9	0.0042577	0.00605164	0.00394477
2005-08-11	313.099	1212	51.2	0.00387926	0.0069707	0.00589391
2005-08-12	314.273	1208.2	51.2	0.00375025	-0.00313531	0
2005-08-15	313.604	1207.45	51.1	-0.00212904	-0.000620758	-0.00195312
2005-08-16	313.844	1198.41	51	0.000762745	-0.00748685	-0.00195695
2005-08-17	313.302	1195.97	50.8	-0.00172443	-0.00203603	-0.00392157
2005-08-18	312.064	1187.98	50.5	-0.00395114	-0.00668077	-0.00590551
2005-08-19	311.702	1190.99	50.6	-0.0011629	0.00253371	0.0019802
2005-08-22	313.033	1198.71	50.8	0.00427011	0.006482	0.00395257
2005-08-23	312.937	1193.4	50.8	-0.000306358	-0.00442976	0
2005-08-24	313.425	1189.09	50.7	0.00156038	-0.00361153	-0.0019685
2005-08-25	314.217	1189.05	50.8	0.00252692	-3.36392e-05	0.00197239
2005-08-26	314.657	1184.73	50.8	0.00140031	-0.00363315	0
2005-08-29	314.409	1184.88	50.6	-0.000788478	0.000126611	-0.00393701
2005-08-30	313.004	1181.43	50.6	-0.00446934	-0.00291169	0
2005-08-31	315.045	1194.81	50.8	0.00652133	0.0113253	0.00395257
2005-09-01	317.955	1206.31	51.3	0.00923773	0.00962496	0.00984252
2005-09-02	319.024	1207.36	51.5	0.00336274	0.000870423	0.00389864
2005-09-05	319.132	1209.86	51.6	0.000339159	0.00207063	0.00194175
2005-09-06	318.099	1218.8	51.7	-0.00323753	0.00738928	0.00193798
2005-09-07	317.093	1220.61	51.6	-0.00316411	0.00148507	-0.00193424
2005-09-08	316.776	1215.6	51.5	-0.000998446	-0.00410451	-0.00193798
2005-09-09	317.662	1225.59	51.8	0.00279693	0.00821816	0.00582524
2005-09-12	315.337	1222.77	51.6	-0.00732035	-0.00230093	-0.003861
2005-09-13	315.16	1214.62	51.4	-0.000561939	-0.00666519	-0.00387597
2005-09-14	315.735	1215.58	51.5	0.00182669	0.000790371	0.00194553
2005-09-15	314.25	1214.25	51.4	-0.00470552	-0.00109413	-0.00194175
2005-09-16	313.229	1220.98	51.5	-0.00324901	0.00554252	0.00194553
2005-09-19	313.161	1217.01	51.3	-0.000216775	-0.00325149	-0.0038835
2005-09-20	313.332	1215.62	51.4	0.000545726	-0.00114214	0.00194932
2005-09-21	314.663	1208.63	51.4	0.0042479	-0.00575015	0
2005-09-22	313.667	1205.75	51.2	-0.00316339	-0.00238286	-0.00389105
2005-09-23	312.268	1204.53	51.1	-0.0044595	-0.00101182	-0.00195312
2005-09-26	310.761	1211.52	51.2	-0.00482822	0.00580309	0.00195695
2005-09-27	309.846	1207.47	51	-0.00294471	-0.00334291	-0.00390625
2005-09-28	309.871	1213.59	51.2	8.26218e-05	0.00506845	0.00392157
2005-09-29	309.815	1221.83	51.4	-0.000179752	0.00678977	0.00390625
2005-09-30	310.029	1224.31	51.5	0.000689765	0.00202974	0.00194553
2005-10-03	307.608	1220.77	51.3	-0.00780862	-0.00289142	-0.0038835
2005-10-04	307.914	1216.46	51.3	0.000994772	-0.00353056	0
2005-10-05	308.462	1200.79	51.1	0.00177809	-0.0128816	-0.00389864
2005-10-06	310.277	1193.67	51.2	0.00588598	-0.00592943	0.00195695
2005-10-07	309.83	1193.97	51.1	-0.00144065	0.000251326	-0.00195312
2005-10-10	309.307	1188.2	50.8	-0.0016906	-0.00483262	-0.00587084
2005-10-11	308.203	1188.74	50.9	-0.00356766	0.000454469	0.0019685
2005-10-12	308.014	1182.56	50.8	-0.000611934	-0.00519878	-0.00196464
2005-10-13	306.145	1173.85	50.4	-0.00607017	-0.00736538	-0.00787402
2005-10-14	307.741	1183.86	50.7	0.00521387	0.00852749	0.00595238
2005-10-17	307.007	1183.66	50.7	-0.00238382	-0.000168939	0
2005-10-18	305.739	1171.68	50.4	-0.00413019	-0.0101211	-0.00591716
2005-10-19	306.959	1175.27	50.3	0.00398771	0.00306398	-0.00198413
2005-10-20	306.822	1167.33	50.2	-0.000444685	-0.00675589	-0.00198807
2005-10-21	307.696	1168.08	50.2	0.00284888	0.000642492	0
2005-10-24	307.353	1180.77	50.4	-0.00111701	0.010864	0.00398406
2005-10-25	308.137	1184.79	50.8	0.00255407	0.00340456	0.00793651
2005-10-26	306.451	1182.94	50.7	-0.00547223	-0.00156146	-0.0019685
2005-10-27	307.459	1175.41	50.7	0.00328894	-0.0063655	0
2005-10-28	306.746	1182.67	50.6	-0.00232031	0.00617657	-0.00197239
2005-10-31	305.414	1193.88	50.7	-0.00434138	0.00947855	0.00197628
2005-11-01	304.953	1194.77	50.8	-0.0015091	0.000745469	0.00197239
2005-11-02	305.258	1205.81	51	0.00100048	0.00924027	0.00393701
2005-11-03	304.427	1212.8	51.1	-0.00272327	0.00579693	0.00196078
2005-11-04	301.493	1207.15	50.8	-0.00963712	-0.00465864	-0.00587084
2005-11-07	301.514	1209.5	50.8	6.89899e-05	0.00194673	0
2005-11-08	302.15	1206.97	50.8	0.00211068	-0.00209177	0
2005-11-09	301.284	1206	50.6	-0.0028691	-0.000803665	-0.00393701
2005-11-10	301.637	1210.53	50.5	0.00117398	0.00375622	-0.00197628
2005-11-11	301.331	1216.39	50.6	-0.00101446	0.00484085	0.0019802
2005-11-14	300.773	1213.61	50.5	-0.00185145	-0.00228545	-0.00197628
2005-11-15	300.91	1208.2	50.4	0.000453165	-0.00445777	-0.0019802
2005-11-16	301.472	1208	50.3	0.00186867	-0.000165536	-0.00198413
2005-11-17	302.582	1221.33	50.6	0.00368227	0.0110348	0.00596421
2005-11-18	301.221	1227.14	50.9	-0.0044963	0.00475711	0.00592885
2005-11-21	302.603	1234.08	51	0.00458765	0.00565543	0.00196464
2005-11-22	302.366	1236.46	51	-0.000783534	0.00192856	0
2005-11-23	303.012	1243.8	51.3	0.00213516	0.0059363	0.00588235
2005-11-24	303.823	1243	51.2	0.00267745	-0.00064319	-0.00194932
2005-11-25	303.088	1243.4	51.1	-0.00241851	0.000321802	-0.00195312
2005-11-28	304.012	1238.79	51.2	0.00304796	-0.00370758	0.00195695
2005-11-29	302.92	1237.87	51.2	-0.00359361	-0.00074266	0
2005-11-30	303.246	1231.41	51.1	0.00107817	-0.00521864	-0.00195312
2005-12-01	302.319	1244.46	51.2	-0.00305923	0.0105976	0.00195695
2005-12-02	302.098	1249.71	51.4	-0.000730686	0.0042187	0.00390625
2005-12-05	302.247	1249.71	51.5	0.000494542	0	0.00194553
2005-12-06	303.096	1252.67	51.5	0.00280962	0.00236855	0
2005-12-07	302.37	1248.2	51.5	-0.00239627	-0.00356838	0
2005-12-08	304.115	1248.68	51.6	0.00577008	0.000384554	0.00194175
2005-12-09	303.326	1252.59	51.7	-0.00259442	0.00313131	0.00193798
2005-12-12	304.915	1260.55	52.2	0.00523991	0.00635483	0.00967118
2005-12-13	304.954	1264.88	52.1	0.000125937	0.00343501	-0.00191571
2005-12-14	307.93	1270.94	52.4	0.00976149	0.00479097	0.00575816
2005-12-15	307.293	1264.65	52.3	-0.00206833	-0.00494909	-0.0019084
2005-12-16	308.488	1267.83	52.4	0.00388619	0.00251453	0.00191205
2005-12-19	308.375	1263.55	52.3	-0.00036371	-0.00337585	-0.0019084
2005-12-20	306.852	1262.17	52.2	-0.00494041	-0.00109216	-0.00191205
2005-12-21	305.347	1265.17	52.2	-0.00490302	0.00237686	0
2005-12-22	306.531	1270.02	52.3	0.00387755	0.00383348	0.00191571
2005-12-23	306.934	1270.98	52.4	0.00131373	0.000755894	0.00191205
2005-12-26	307.135	1271.84	52.4	0.00065356	0.000676643	0
2005-12-27	307.114	1264.09	52.3	-6.60948e-05	-0.00609353	-0.0019084
2005-12-28	307.585	1268.09	52.4	0.00153135	0.00316433	0.00191205
2005-12-29	306.69	1266.53	52.4	-0.00290944	-0.0012302	0
2005-12-30	306.24	1257.78	52.3	-0.00146728	-0.00690864	-0.0019084
2006-01-03	308.205	1281.3	52.8	0.00641687	0.0186996	0.00956023
2006-01-04	310.915	1295.12	53.4	0.00879253	0.0107859	0.0113636
2006-01-05	311.296	1295.4	53.6	0.0012267	0.000216196	0.00374532
2006-01-06	312.458	1308.15	53.9	0.00373117	0.00984252	0.00559701
2006-01-09	311.839	1309.42	54	-0.00197915	0.000970837	0.00185529
2006-01-10	311.499	1304.19	54	-0.00109255	-0.00399413	0
2006-01-11	311.575	1311.64	54.1	0.000244303	0.00571236	0.00185185
2006-01-12	311.763	1307.64	54.2	0.000604349	-0.00304962	0.00184843
2006-01-13	312.384	1306.77	54.1	0.0019919	-0.000665321	-0.00184502
2006-01-16	312.495	1307.43	54	0.000355012	0.000505062	-0.00184843
2006-01-17	311.843	1295.45	53.7	-0.00208515	-0.00916301	-0.00555556
2006-01-18	312.337	1285.17	53.5	0.00158349	-0.00793547	-0.00372439
2006-01-19	311.885	1296.51	53.8	-0.00144619	0.00882374	0.00560748
2006-01-20	311.676	1281.7	53.8	-0.000670439	-0.011423	0
2006-01-23	314.04	1286.6	54	0.00758415	0.00382305	0.00371747
2006-01-24	313.845	1289.02	54.1	-0.000621577	0.00188093	0.00185185
2006-01-25	312.404	1291.07	54.2	-0.00459017	0.00159036	0.00184843
2006-01-26	311.394	1301.38	54.2	-0.00323299	0.00798562	0
2006-01-27	309.848	1311.68	54.5	-0.00496605	0.00791468	0.00553506
2006-01-30	309.05	1311.63	54.6	-0.00257417	-3.81191e-05	0.00183486
2006-01-31	310.103	1313.21	54.7	0.00340559	0.00120461	0.0018315
2006-02-01	308.986	1314.58	54.6	-0.00360074	0.00104325	-0.00182815
2006-02-02	308.498	1304.52	54.5	-0.0015813	-0.00765263	-0.0018315
2006-02-03	307.536	1296.13	54.2	-0.00311834	-0.00643148	-0.00550459
2006-02-06	307.593	1297.85	54.3	0.00018632	0.00132703	0.00184502
2006-02-07	307.25	1289.58	54.2	-0.00111381	-0.00637208	-0.00184162
2006-02-08	306.893	1288.61	53.9	-0.00116387	-0.000752183	-0.00553506
2006-02-09	307.295	1293.82	54.1	0.00131153	0.00404312	0.00371058
2006-02-10	307.225	1291.21	54	-0.000228445	-0.00201728	-0.00184843
2006-02-13	306.914	1286.07	53.8	-0.00101099	-0.00398076	-0.0037037
2006-02-14	306.634	1293.62	53.9	-0.000912632	0.0058706	0.00185874
2006-02-15	307.034	1295.82	53.8	0.00130514	0.00170065	-0.00185529
2006-02-16	306.754	1303.18	54	-0.000913578	0.0056798	0.00371747
2006-02-17	307.627	1301.88	54.1	0.0028443	-0.00099756	0.00185185
2006-02-20	308.164	1302.39	54.1	0.00174627	0.000391741	0
2006-02-21	307.386	1302.69	54.1	-0.00252398	0.000230346	0
2006-02-22	307.568	1308.6	54.2	0.000592415	0.00453677	0.00184843
2006-02-23	308.195	1311.66	54.4	0.00203955	0.00233838	0.00369004
2006-02-24	307.606	1313.12	54.4	-0.00191177	0.00111309	0
2006-02-27	307.62	1319.07	54.5	4.6488e-05	0.00453119	0.00183824
2006-02-28	309.003	1309.45	54.5	0.0044945	-0.00729302	0
2006-03-01	308.657	1316.33	54.5	-0.00111844	0.00525411	0
2006-03-02	308.271	1314.16	54.6	-0.0012522	-0.00164852	0.00183486
2006-03-03	307.985	1311.7	54.7	-0.000928404	-0.00187192	0.0018315
2006-03-06	307.258	1308.7	54.7	-0.00235986	-0.00228711	0
2006-03-07	305.762	1298.58	54.1	-0.00486855	-0.00773286	-0.0109689
2006-03-08	305.806	1295.72	54	0.000144557	-0.00220241	-0.00184843
2006-03-09	305.975	1299.06	54.1	0.000551003	0.00257772	0.00185185
2006-03-10	304.348	1303.84	54.1	-0.00531809	0.00367958	0
2006-03-13	304.511	1312.83	54.4	0.000537872	0.00689502	0.00554529
2006-03-14	307.037	1325.38	54.6	0.00829592	0.0095595	0.00367647
2006-03-15	306.806	1330.39	54.8	-0.000753654	0.00378005	0.003663
2006-03-16	308.762	1334.48	55	0.00637634	0.00307429	0.00364964
2006-03-17	308.936	1338.58	55.2	0.000563864	0.00307236	0.00363636
2006-03-20	309.167	1340.14	55.1	0.000746756	0.00116541	-0.00181159
2006-03-21	307.943	1332.26	54.9	-0.00395805	-0.00587998	-0.00362976
2006-03-22	307.88	1337.32	54.9	-0.000205233	0.00379806	0
2006-03-23	306.257	1330.18	54.7	-0.00527218	-0.00533904	-0.00364299
2006-03-24	307.072	1335.52	54.9	0.00266051	0.00401449	0.00365631
2006-03-27	307.867	1333.87	54.8	0.0025893	-0.00123547	-0.00182149
2006-03-28	307.167	1328.8	54.8	-0.00227339	-0.00380097	0
2006-03-29	305.132	1332.29	54.8	-0.00662571	0.00262643	0
2006-03-30	306.626	1342.92	55.2	0.00489559	0.00797874	0.00729927
2006-03-31	305.94	1335.07	55.1	-0.0022366	-0.00584547	-0.00181159
2006-04-03	305.528	1343.34	55.3	-0.00134569	0.00619443	0.00362976
2006-04-04	307.205	1350.58	55.5	0.00548918	0.00538955	0.00361664
2006-04-05	307.365	1356.25	55.6	0.000520825	0.0041982	0.0018018
2006-04-06	306.6	1358.55	55.6	-0.0024889	0.00169585	0
2006-04-07	304.96	1346.29	55.2	-0.00534866	-0.00902433	-0.00719424
2006-04-10	304.75	1347.24	55.1	-0.00069091	0.000705643	-0.00181159
2006-04-11	305.202	1337.23	54.9	0.00148581	-0.00743001	-0.00362976
2006-04-12	304.888	1333.49	54.7	-0.00103079	-0.00279683	-0.00364299
2006-04-13	303.817	1334.9	54.8	-0.00351244	0.00105738	0.00182815
2006-04-14	303.732	1334.97	54.8	-0.000278457	5.24384e-05	0
2006-04-17	304.488	1339.33	55.1	0.00248903	0.00326599	0.00547445
2006-04-18	306.747	1353.87	55.3	0.00741802	0.0108562	0.00362976
2006-04-19	307.307	1363.39	55.9	0.00182593	0.00703169	0.0108499
2006-04-20	307.075	1363.76	56	-0.000755271	0.000271382	0.00178891
2006-04-21	307.787	1370.01	56.1	0.00231833	0.00458292	0.00178571
2006-04-24	309.259	1365.41	56.1	0.0047822	-0.00335764	0
2006-04-25	308.909	1364.38	56.2	-0.00113141	-0.000754352	0.00178253
2006-04-26	308.831	1369.51	56.3	-0.000253149	0.00375995	0.00177936
2006-04-27	310.515	1374.53	56.4	0.00545477	0.00366554	0.0017762
2006-04-28	311.731	1373.38	56.5	0.00391478	-0.00083665	0.00177305
2006-05-01	312.13	1375.21	56.6	0.00127963	0.00133248	0.00176991
2006-05-02	312.62	1385.43	56.9	0.0015705	0.00743159	0.00530035
2006-05-03	312.125	1377.58	56.8	-0.00158275	-0.00566611	-0.00175747
2006-05-04	312.584	1383.95	57.1	0.00146992	0.00462405	0.00528169
2006-05-05	313.52	1399.6	57.6	0.00299408	0.0113082	0.00875657
2006-05-08	314.095	1402.19	57.9	0.00183338	0.00185053	0.00520833
2006-05-09	314.649	1406.28	58	0.00176444	0.00291687	0.00172712
2006-05-10	315.217	1402.55	58.1	0.00180678	-0.00265239	0.00172414
2006-05-11	315.064	1391.15	57.9	-0.000486648	-0.00812805	-0.00344234
2006-05-12	315.351	1373.12	57.5	0.000911243	-0.0129605	-0.00690846
2006-05-15	315.37	1363.72	57	6.08845e-05	-0.00684572	-0.00869565
2006-05-16	316.456	1360.57	56.8	0.00344294	-0.00230986	-0.00350877
2006-05-17	315.43	1336.15	56.3	-0.00324216	-0.0179484	-0.00880282
2006-05-18	315.994	1325.07	56.1	0.00178772	-0.00829248	-0.0035524
2006-05-19	314.37	1321.98	55.9	-0.00513776	-0.00233195	-0.00356506
2006-05-22	316.04	1308.23	55.6	0.00531061	-0.0104011	-0.00536673
2006-05-23	316.719	1314.31	55.9	0.00214815	0.0046475	0.00539568
2006-05-24	315.356	1306.63	55.6	-0.00430224	-0.00584337	-0.00536673
2006-05-25	315.898	1319.74	55.9	0.00171837	0.0100334	0.00539568
2006-05-26	315.046	1332.43	56.2	-0.00269675	0.00961553	0.00536673
2006-05-29	315.091	1334.57	56.3	0.000140297	0.00160609	0.00177936
2006-05-30	316.803	1319.75	56.4	0.00543368	-0.0111047	0.0017762
2006-05-31	315.752	1322.25	56.2	-0.00331752	0.0018943	-0.0035461
2006-06-01	314.965	1332.02	56.4	-0.00249247	0.00738892	0.00355872
2006-06-02	317.781	1342.76	56.8	0.00894259	0.00806294	0.0070922
2006-06-05	317.486	1326.15	56.7	-0.000928312	-0.01237	-0.00176056
2006-06-06	314.883	1306.01	55.9	-0.00820067	-0.0151868	-0.0141093
2006-06-07	314.515	1298.13	55.7	-0.00116647	-0.00603364	-0.00357782
2006-06-08	313.359	1276.07	55	-0.00367613	-0.0169937	-0.0125673
2006-06-09	314.105	1283.85	55.3	0.00238002	0.00609684	0.00545455
2006-06-12	313.553	1269.6	55.1	-0.00175642	-0.0110994	-0.00361664
2006-06-13	313.325	1243.94	54.5	-0.000729382	-0.0202111	-0.0108893
2006-06-14	313.336	1250.88	54.6	3.79798e-05	0.00557905	0.00183486
2006-06-15	312.652	1277.06	55	-0.00218551	0.0209293	0.00732601
2006-06-16	312.602	1278.1	55.3	-0.000158643	0.000814371	0.00545455
2006-06-19	311.166	1269.09	55.1	-0.0045937	-0.00704953	-0.00361664
2006-06-20	311.235	1270.34	55.1	0.000221104	0.000984958	0
2006-06-21	311.769	1280.15	55.2	0.00171767	0.00772234	0.00181488
2006-06-22	310.079	1279.57	55.2	-0.00542196	-0.000453072	0
2006-06-23	308.849	1277.42	55.1	-0.00396641	-0.00168025	-0.00181159
2006-06-26	308.921	1281.2	55.1	0.000232152	0.00295909	0
2006-06-27	309.692	1274.31	55.1	0.00249643	-0.00537777	0
2006-06-28	308.753	1273.37	54.9	-0.00303237	-0.000737654	-0.00362976
2006-06-29	309.477	1299.16	55.3	0.00234459	0.0202533	0.00728597
2006-06-30	313.243	1319.93	56.2	0.0121692	0.0159873	0.0162749
2006-07-03	313.011	1327.96	56.3	-0.000741597	0.00608366	0.00177936
2006-07-04	313.257	1330.69	56.4	0.000788472	0.00205578	0.0017762
2006-07-05	311.019	1313.97	56.1	-0.00714652	-0.0125649	-0.00531915
2006-07-06	311.992	1320.02	56.2	0.00313004	0.00460437	0.00178253
2006-07-07	314.017	1319.12	56.4	0.00649119	-0.000681808	0.00355872
2006-07-10	313.078	1319.84	56.2	-0.00299251	0.000545818	-0.0035461
2006-07-11	313.552	1318.01	56	0.00151432	-0.00138653	-0.00355872
2006-07-12	312.125	1305.85	56	-0.00454949	-0.00922603	0
2006-07-13	312.979	1289.9	55.7	0.0027364	-0.0122143	-0.00535714
2006-07-14	312.564	1274.68	55.3	-0.00132597	-0.0117994	-0.00718133
2006-07-17	311.315	1266.1	54.9	-0.00399566	-0.0067311	-0.00723327
2006-07-18	310.255	1260.98	54.7	-0.0034078	-0.00404391	-0.00364299
2006-07-19	311.772	1285.12	55	0.00489211	0.0191438	0.00548446
2006-07-20	313.145	1288.24	55.5	0.00440289	0.00242779	0.00909091
2006-07-21	314.001	1279.85	55.3	0.0027326	-0.00651276	-0.0036036
2006-07-24	313.098	1295.76	55.3	-0.00287611	0.0124311	0
2006-07-25	312.823	1303.93	55.5	-0.000878001	0.00630518	0.00361664
2006-07-26	312.853	1303.99	55.8	9.65403e-05	4.60147e-05	0.00540541
2006-07-27	314.992	1313.63	56.4	0.00683644	0.00739269	0.0107527
2006-07-28	316.114	1328.16	56.6	0.00356295	0.011061	0.0035461
2006-07-31	316.363	1327.23	56.8	0.000788639	-0.000700217	0.00353357
2006-08-01	315.835	1318.66	56.6	-0.00167086	-0.00645706	-0.00352113
2006-08-02	317.023	1330.66	56.8	0.00376209	0.00910015	0.00353357
2006-08-03	316.456	1327.09	56.7	-0.00178946	-0.00268288	-0.00176056
2006-08-04	318.717	1335.69	56.9	0.00714697	0.00648034	0.00352734
2006-08-07	318.275	1324.4	56.6	-0.00138681	-0.00845256	-0.00527241
2006-08-08	318.107	1324.23	56.6	-0.000529416	-0.00012836	0
2006-08-09	318.328	1326.96	56.8	0.000695364	0.00206158	0.00353357
2006-08-10	316.898	1322.28	56.5	-0.00449379	-0.00352686	-0.00528169
2006-08-11	316.26	1318.5	56.4	-0.00201358	-0.0028587	-0.00176991
2006-08-14	315.376	1323.13	56.4	-0.00279296	0.00351157	0
2006-08-15	316.692	1338.81	56.6	0.00417089	0.0118507	0.0035461
2006-08-16	318.235	1351.79	57.1	0.00487256	0.00969518	0.00883392
2006-08-17	318.547	1354.75	57.3	0.000981351	0.00218969	0.00350263
2006-08-18	318.183	1354.91	57.2	-0.00114237	0.000118103	-0.0017452
2006-08-21	319.723	1354.35	57.3	0.00483809	-0.000413312	0.00174825
2006-08-22	318.999	1354.18	57.2	-0.00226196	-0.000125521	-0.0017452
2006-08-23	318.802	1348.5	57.1	-0.000619751	-0.00419442	-0.00174825
2006-08-24	318.951	1348.52	57	0.000469571	1.48313e-05	-0.00175131
2006-08-25	318.537	1345.06	57	-0.00129988	-0.00256578	0
2006-08-28	318.665	1350.51	57.1	0.000403093	0.00405186	0.00175439
2006-08-29	318.751	1353.59	57.2	0.000268934	0.00228062	0.00175131
2006-08-30	319.881	1358.7	57.3	0.00354603	0.00377515	0.00174825
2006-08-31	320.019	1358.87	57.4	0.000431098	0.00012512	0.0017452
2006-09-01	320.252	1365.17	57.5	0.000728707	0.00463621	0.00174216
2006-09-04	321.341	1373.02	57.8	0.00339826	0.0057502	0.00521739
2006-09-05	320.215	1370.82	57.7	-0.00350189	-0.00160231	-0.0017301
2006-09-06	319.38	1355.84	57.4	-0.00260887	-0.0109278	-0.00519931
2006-09-07	319.08	1343.01	57.1	-0.000938381	-0.00946277	-0.00522648
2006-09-08	318.533	1344.47	57.1	-0.00171618	0.00108711	0
2006-09-11	318.171	1337.72	56.9	-0.00113552	-0.00502057	-0.00350263
2006-09-12	318.233	1349.31	57	0.000197064	0.008664	0.00175747
2006-09-13	318.511	1353.52	57.2	0.000871059	0.00312011	0.00350877
2006-09-14	319.293	1356.58	57.3	0.00245455	0.00226077	0.00174825
2006-09-15	318.354	1355.1	57.1	-0.00293994	-0.00109098	-0.0034904
2006-09-18	318.293	1357.59	57.2	-0.000191925	0.0018375	0.00175131
2006-09-19	319.384	1354.82	57.2	0.00342986	-0.00204038	0
2006-09-20	319.552	1359.43	57.2	0.00052382	0.00340267	0
2006-09-21	320.582	1360.11	57.4	0.00322546	0.00050021	0.0034965
2006-09-22	322.491	1354.46	57.3	0.00595323	-0.00415408	-0.00174216
2006-09-25	322.463	1357.27	57.2	-8.65141e-05	0.00207463	-0.0017452
2006-09-26	321.572	1364.75	57.4	-0.00276249	0.00551106	0.0034965
2006-09-27	321.384	1373.84	57.7	-0.000586183	0.00666056	0.00522648
2006-09-28	320.595	1375.82	57.7	-0.00245501	0.00144122	0
2006-09-29	319.995	1373.37	57.8	-0.00187027	-0.00178076	0.0017331
2006-10-02	321.08	1375.57	57.8	0.00339099	0.0016019	0
2006-10-03	320.885	1373.27	57.7	-0.000609505	-0.00167203	-0.0017301
2006-10-04	320.805	1381.24	57.7	-0.000247129	0.00580367	0
2006-10-05	320.619	1390.59	57.9	-0.000579168	0.00676928	0.0034662
2006-10-06	318.447	1383.81	57.8	-0.00677719	-0.00487563	-0.00172712
2006-10-09	318.552	1385.52	57.8	0.000330668	0.00123572	0
2006-10-10	316.905	1387.72	57.8	-0.00516902	0.00158785	0
2006-10-11	316.767	1385.17	57.8	-0.000436408	-0.00183755	0
2006-10-12	316.847	1394.93	57.9	0.000252867	0.00704607	0.0017301
2006-10-13	316.041	1398.12	58	-0.00254539	0.00228685	0.00172712
2006-10-16	316.71	1405.17	58.2	0.00211903	0.00504249	0.00344828
2006-10-17	317.497	1397.96	58.1	0.00248492	-0.00513105	-0.00171821
2006-10-18	317.096	1401.88	58.2	-0.00126395	0.00280409	0.00172117
2006-10-19	317.965	1406.38	58.4	0.00274018	0.00320998	0.00343643
2006-10-20	318.033	1409.58	58.4	0.000215747	0.00227535	0
2006-10-23	316.751	1414.45	58.3	-0.00403134	0.00345493	-0.00171233
2006-10-24	316.739	1414.91	58.5	-3.75689e-05	0.000325215	0.00343053
2006-10-25	317.701	1421.22	58.6	0.0030353	0.00445965	0.0017094
2006-10-26	319.474	1430.04	58.8	0.00558198	0.00620594	0.00341297
2006-10-27	321.249	1424.88	59	0.00555444	-0.00360829	0.00340136
2006-10-30	321.575	1420.79	58.9	0.00101635	-0.00287042	-0.00169492
2006-10-31	323.091	1422.93	59.1	0.00471243	0.0015062	0.00339559
2006-11-01	323.789	1419.3	59.1	0.00216317	-0.00255107	0
2006-11-02	323.216	1416.78	59	-0.00177152	-0.00177552	-0.00169205
2006-11-03	321.827	1413.91	58.9	-0.00429589	-0.00202572	-0.00169492
2006-11-06	321.077	1427.17	59.1	-0.00233324	0.00937825	0.00339559
2006-11-07	323.132	1436.01	59.5	0.00640066	0.00619408	0.00676819
2006-11-08	322.605	1433.31	59.5	-0.00162968	-0.00188021	0
2006-11-09	322.928	1428.56	59.5	0.0010006	-0.00331401	0
2006-11-10	324.502	1431.87	59.6	0.00487601	0.00231702	0.00168067
2006-11-13	323.566	1430.22	59.5	-0.00288657	-0.00115234	-0.00167785
2006-11-14	323.851	1436.75	59.6	0.000882665	0.00456573	0.00168067
2006-11-15	323.154	1440.88	59.7	-0.00215408	0.00287454	0.00167785
2006-11-16	322.995	1442.01	59.8	-0.000491407	0.000784243	0.00167504
2006-11-17	323.855	1439.75	59.8	0.00266382	-0.00156726	0
2006-11-20	323.989	1435.6	59.7	0.000412839	-0.00288244	-0.00167224
2006-11-21	324.283	1439.38	59.8	0.000908056	0.00263305	0.00167504
2006-11-22	326.121	1449.08	60.2	0.00566727	0.00673901	0.00668896
2006-11-23	326.059	1449.63	60.3	-0.000190113	0.000379551	0.00166113
2006-11-24	328.32	1447.92	60.4	0.00693402	-0.00117961	0.00165837
2006-11-27	328.513	1432.77	60.3	0.000586928	-0.0104633	-0.00165563
2006-11-28	329.187	1433.7	60.1	0.00205198	0.000649092	-0.00331675
2006-11-29	328.973	1450.33	60.4	-0.000650695	0.0115994	0.00499168
2006-11-30	330.959	1455.17	60.8	0.00603941	0.00333717	0.00662252
2006-12-01	332.67	1452.99	60.8	0.00516952	-0.00149811	0
2006-12-04	332.487	1462.03	60.9	-0.000549493	0.00622165	0.00164474
2006-12-05	332.379	1467.55	61.2	-0.00032693	0.00377557	0.00492611
2006-12-06	332.287	1469.25	61.2	-0.000274687	0.00115839	0
2006-12-07	331.651	1468.72	61.3	-0.00191521	-0.000360728	0.00163399
2006-12-08	331.072	1469.49	61.2	-0.0017443	0.000524266	-0.00163132
2006-12-11	329.496	1469.07	61.1	-0.0047618	-0.000285813	-0.00163399
2006-12-12	330.113	1471.44	61.1	0.00187195	0.00161327	0
2006-12-13	329.426	1474.73	61.1	-0.00208171	0.0022359	0
2006-12-14	328.322	1483.74	61.2	-0.00334947	0.00610959	0.00163666
2006-12-15	327.326	1483.77	61.3	-0.00303361	2.02192e-05	0.00163399
2006-12-18	326.728	1479.96	61.2	-0.00182692	-0.00256778	-0.00163132
2006-12-19	327.594	1479.92	61.2	0.00264868	-2.70278e-05	0
2006-12-20	327.973	1483.75	61.4	0.00115784	0.00258798	0.00326797
2006-12-21	327.859	1479.41	61.3	-0.00034759	-0.00292502	-0.00162866
2006-12-22	327.275	1472.99	61.2	-0.00177973	-0.00433957	-0.00163132
2006-12-25	327.293	1472.42	61.2	5.49996e-05	-0.000386968	0
2006-12-26	327.381	1474.82	61.1	0.000268261	0.00162997	-0.00163399
2006-12-27	326.449	1486.32	61.4	-0.00284806	0.00779756	0.00490998
2006-12-28	326.122	1486.64	61.5	-0.00100199	0.000215297	0.00162866
2006-12-29	326.572	1483.58	61.5	0.00138077	-0.00205833	0
2007-01-02	327.775	1494.32	61.9	0.0036828	0.00723925	0.00650407
2007-01-03	326.964	1488.63	61.5	-0.00247396	-0.00380775	-0.00646204
2007-01-04	326.226	1484.35	61.3	-0.00225682	-0.00287513	-0.00325203
2007-01-05	325.055	1469.8	61.1	-0.0035877	-0.00980227	-0.00326264
2007-01-08	325.319	1471.38	61.2	0.000810631	0.00107498	0.00163666
2007-01-09	324.762	1472.73	61.3	-0.00171186	0.000917506	0.00163399
2007-01-10	323.877	1465.34	61.1	-0.00272476	-0.00501789	-0.00326264
2007-01-11	322.878	1475.49	61.2	-0.00308388	0.00692672	0.00163666
2007-01-12	322.951	1487.56	61.5	0.000223614	0.00818033	0.00490196
2007-01-15	323.106	1493.32	61.8	0.00047995	0.00387211	0.00487805
2007-01-16	323.201	1490.2	61.6	0.00029495	-0.0020893	-0.00323625
2007-01-17	323.507	1490.64	61.7	0.000947708	0.000295262	0.00162338
2007-01-18	323.2	1487.81	61.7	-0.000950829	-0.00189851	0
2007-01-19	323.331	1493.56	61.7	0.000406869	0.00386474	0
2007-01-22	323.757	1490.11	61.8	0.00131846	-0.00230992	0.00162075
2007-01-23	324.297	1496.53	61.9	0.00166637	0.00430841	0.00161812
2007-01-24	323.522	1505.98	62.1	-0.00238794	0.00631461	0.00323102
2007-01-25	323.122	1495.44	62.2	-0.00123763	-0.00699876	0.00161031
2007-01-26	321.952	1487.3	61.8	-0.00362092	-0.00544321	-0.00643087
2007-01-29	321.714	1488.97	61.8	-0.000740172	0.00112284	0
2007-01-30	322.284	1496.76	61.9	0.00177238	0.0052318	0.00161812
2007-01-31	323.362	1500.23	62	0.00334581	0.00231834	0.00161551
2007-02-01	323.963	1514.09	62.3	0.00185891	0.00923858	0.00483871
2007-02-02	323.489	1515.72	62.3	-0.00146375	0.00107655	0
2007-02-05	323.865	1512.41	62.3	0.00116202	-0.00218378	0
2007-02-06	324.349	1517.53	62.4	0.00149476	0.00338533	0.00160514
2007-02-07	325.007	1522.24	62.6	0.00202683	0.00310373	0.00320513
2007-02-08	324.91	1516.79	62.5	-0.000295994	-0.00358025	-0.00159744
2007-02-09	323.825	1513.76	62.6	-0.00334154	-0.00199764	0.0016
2007-02-12	323.343	1506.23	62.4	-0.00148661	-0.00497437	-0.00319489
2007-02-13	323.698	1517.24	62.6	0.00109605	0.00730964	0.00320513
2007-02-14	325.832	1533.83	63.1	0.00659442	0.0109343	0.00798722
2007-02-15	327.046	1538.96	63.3	0.003724	0.00334457	0.00316957
2007-02-16	327.029	1536.73	63.3	-5.19805e-05	-0.00144903	0
2007-02-19	326.928	1539.38	63.4	-0.000309453	0.00172444	0.00157978
2007-02-20	327.087	1540.35	63.3	0.000489099	0.000630124	-0.00157729
2007-02-21	326.616	1534.37	63.2	-0.00144212	-0.00388223	-0.00157978
2007-02-22	325.858	1535.93	63.3	-0.00232046	0.0010167	0.00158228
2007-02-23	327.16	1538.93	63.3	0.00399684	0.00195321	0
2007-02-26	328.163	1541.71	63.4	0.00306517	0.00180645	0.00157978
2007-02-27	330.485	1503.42	62.6	0.00707697	-0.0248361	-0.0126183
2007-02-28	330.017	1490.44	62.2	-0.00141852	-0.00863365	-0.00638978
2007-03-01	330.034	1481.53	62	5.30276e-05	-0.0059781	-0.00321543
2007-03-02	330.495	1470.04	61.7	0.00139683	-0.0077555	-0.00483871
2007-03-05	330.447	1447.57	61.2	-0.000145539	-0.0152853	-0.00810373
2007-03-06	330.382	1467.82	61.5	-0.000195493	0.013989	0.00490196
2007-03-07	330.805	1470.37	61.7	0.00128003	0.00173727	0.00325203
2007-03-08	330.206	1483.5	62.1	-0.00181043	0.00892973	0.00648298
2007-03-09	329.18	1485.23	62	-0.00310927	0.00116616	-0.00161031
2007-03-12	330.431	1490.44	62.2	0.00380066	0.00350787	0.00322581
2007-03-13	331.409	1469.55	61.8	0.00296159	-0.014016	-0.00643087
2007-03-14	332.008	1456.19	61.5	0.00180653	-0.00909122	-0.00485437
2007-03-15	331.476	1471.29	61.8	-0.00160267	0.0103695	0.00487805
2007-03-16	332.254	1469.67	61.9	0.00234828	-0.00110107	0.00161812
2007-03-19	331.661	1486.49	62.1	-0.00178508	0.0114447	0.00323102
2007-03-20	332.136	1496.91	62.4	0.00143188	0.0070098	0.00483092
2007-03-21	332.488	1512.18	62.7	0.00105951	0.010201	0.00480769
2007-03-22	332.426	1524.84	63.1	-0.000187676	0.00837202	0.00637959
2007-03-23	331.305	1526.85	63.1	-0.00336978	0.00131817	0
2007-03-26	331.702	1525.06	63.1	0.00119708	-0.00117235	0
2007-03-27	331.534	1518.37	62.9	-0.000506177	-0.00438671	-0.00316957
2007-03-28	332.257	1510.35	62.7	0.00218017	-0.00528198	-0.00317965
2007-03-29	331.132	1515.93	62.8	-0.00338533	0.00369451	0.0015949
2007-03-30	330.797	1514.18	62.9	-0.00101319	-0.00115441	0.00159236
2007-04-02	331.671	1518.17	63	0.00264241	0.00263509	0.00158983
2007-04-03	330.908	1532.39	63.3	-0.00230078	0.00936654	0.0047619
2007-04-04	331.215	1538.17	63.4	0.000929262	0.00377189	0.00157978
2007-04-05	331.632	1542.41	63.6	0.00125779	0.00275652	0.00315457
2007-04-06	331.647	1542.02	63.6	4.61355e-05	-0.000252851	0
2007-04-09	330.94	1540.71	63.6	-0.00213359	-0.000849535	0
2007-04-10	331.129	1549.78	63.9	0.000572612	0.0058869	0.00471698
2007-04-11	331.052	1544.24	63.7	-0.000233746	-0.0035747	-0.00312989
2007-04-12	331.459	1548.97	63.8	0.00122972	0.003063	0.00156986
2007-04-13	331.009	1553.65	64	-0.00135583	0.00302136	0.0031348
2007-04-16	331.531	1571.64	64.3	0.0015776	0.0115792	0.0046875
2007-04-17	332.647	1574.45	64.4	0.00336589	0.00178794	0.00155521
2007-04-18	333.637	1576.04	64.3	0.00297432	0.00100988	-0.0015528
2007-04-19	333.63	1569.6	64.1	-1.9782e-05	-0.00408619	-0.00311042
2007-04-20	333.209	1583.14	64.3	-0.00126337	0.0086264	0.00312012
2007-04-23	333.438	1579.77	64.4	0.000688457	-0.00212868	0.00155521
2007-04-24	334.388	1576.66	64.3	0.0028479	-0.00196864	-0.0015528
2007-04-25	334.593	1587.76	64.5	0.00061336	0.0070402	0.00311042
2007-04-26	333.042	1585.76	64.6	-0.00463369	-0.00125964	0.00155039
2007-04-27	333.563	1584.09	64.5	0.00156376	-0.00105312	-0.00154799
2007-04-30	334.536	1577.86	64.4	0.00291519	-0.00393286	-0.00155039
2007-05-01	333.967	1575.91	64.3	-0.00170087	-0.00123585	-0.0015528
2007-05-02	333.242	1585.85	64.6	-0.00216878	0.00630747	0.00466563
2007-05-03	332.697	1589.88	64.6	-0.00163755	0.00254122	0
2007-05-04	333.389	1597.44	64.8	0.00208087	0.00475508	0.00309598
2007-05-07	333.64	1605.4	65	0.000754374	0.00498297	0.00308642
2007-05-08	333.218	1596.11	64.8	-0.00126513	-0.00578672	-0.00307692
2007-05-09	333.233	1602.48	65	4.3515e-05	0.00399095	0.00308642
2007-05-10	332.473	1584.5	64.6	-0.00228129	-0.0112201	-0.00615385
2007-05-11	332.694	1593.84	64.7	0.00066622	0.0058946	0.00154799
2007-05-14	332.354	1593.21	64.8	-0.00102196	-0.000395272	0.0015456
2007-05-15	332.657	1594.4	64.8	0.000910475	0.00074692	0
2007-05-16	332.34	1598.2	64.8	-0.000952333	0.00238334	0
2007-05-17	331.049	1595.41	64.8	-0.00388367	-0.00174571	0
2007-05-18	330.841	1604.62	65	-0.000628003	0.00577281	0.00308642
2007-05-21	330.464	1605.41	65.1	-0.00113982	0.000492328	0.00153846
2007-05-22	330.415	1607.11	65.2	-0.000147974	0.00105892	0.0015361
2007-05-23	330.264	1612.6	65.3	-0.000458211	0.00341607	0.00153374
2007-05-24	329.8	1596.96	65	-0.00140373	-0.00969862	-0.00459418
2007-05-25	329.667	1599.4	65	-0.000404184	0.0015279	0
2007-05-28	329.656	1601.21	65.2	-3.21537e-05	0.00113167	0.00307692
2007-05-29	329.695	1605.75	65.2	0.000115575	0.00283536	0
2007-05-30	329.308	1608.61	65.3	-0.00117381	0.0017811	0.00153374
2007-05-31	329.319	1616.87	65.5	3.58328e-05	0.00513487	0.00306279
2007-06-01	328.259	1625.22	65.7	-0.00321967	0.0051643	0.00305344
2007-06-04	329.334	1630.06	65.8	0.00327363	0.00297806	0.00152207
2007-06-05	329.101	1624.57	65.7	-0.000707489	-0.00336797	-0.00151976
2007-06-06	329.396	1607.75	65.3	0.000898509	-0.0103535	-0.00608828
2007-06-07	327.385	1584.77	64.8	-0.00610602	-0.0142933	-0.00765697
2007-06-08	325.863	1585.93	64.6	-0.00464743	0.000731967	-0.00308642
2007-06-11	325.676	1591.33	64.8	-0.000576008	0.00340494	0.00309598
2007-06-12	324.421	1578.06	64.5	-0.00385445	-0.00833894	-0.00462963
2007-06-13	324.05	1589.47	64.6	-0.00114111	0.0072304	0.00155039
2007-06-14	323.836	1603.09	65	-0.000662551	0.00856889	0.00619195
2007-06-15	324.557	1619.22	65.5	0.00222891	0.0100618	0.00769231
2007-06-18	325.054	1619.39	65.6	0.00152978	0.000104989	0.00152672
2007-06-19	326.02	1619.85	65.6	0.00297274	0.000284058	0
2007-06-20	325.724	1611.23	65.6	-0.000907919	-0.00532148	0
2007-06-21	325.125	1610.33	65.5	-0.00183867	-0.000558579	-0.00152439
2007-06-22	325.463	1598.1	65.4	0.00103745	-0.00759472	-0.00152672
2007-06-25	326.523	1593.49	65.3	0.00325813	-0.00288468	-0.00152905
2007-06-26	326.878	1587.83	65.4	0.00108629	-0.00355195	0.00153139
2007-06-27	327.339	1588.19	65.3	0.00141093	0.000226725	-0.00152905
2007-06-28	327.167	1596.36	65.6	-0.000526366	0.00514422	0.00459418
2007-06-29	327.859	1602.36	65.7	0.00211574	0.00375855	0.00152439
2007-07-02	330.209	1616.87	66.1	0.00716955	0.00905539	0.00608828		0.220185	0.831524
2007-07-03	329.46	1624.39	66.4	-0.00227068	0.00465096	0.00453858
2007-07-04	329.206	1627.41	66.6	-0.000770959	0.00185916	0.00301205
2007-07-05	327.978	1624.26	66.4	-0.00372958	-0.00193559	-0.003003
2007-07-06	327.661	1631.37	66.5	-0.000965919	0.00437738	0.00150602
2007-07-09	327.945	1635.76	66.6	0.000865529	0.00269099	0.00150376
2007-07-10	330.5	1622.9	66.5	0.00779308	-0.00786179	-0.0015015
2007-07-11	331.091	1625.1	66.5	0.00178638	0.0013556	0
2007-07-12	330.328	1646.21	67	-0.0023039	0.01299	0.0075188
2007-07-13	330.413	1654.8	67.2	0.000257623	0.00521805	0.00298507
2007-07-16	331.184	1654.05	67.1	0.00233375	-0.000453227	-0.0014881
2007-07-17	331.007	1651.86	67	-0.000533238	-0.00132402	-0.00149031
2007-07-18	332.277	1643.92	66.8	0.00383466	-0.0048067	-0.00298507
2007-07-19	332.313	1654.91	67.1	0.00011045	0.00668524	0.00449102
2007-07-20	333.876	1642.2	67	0.00470279	-0.00768018	-0.00149031
2007-07-23	333.789	1645.82	67	-0.000260875	0.00220436	0
2007-07-24	334.29	1622.69	66.6	0.00150125	-0.0140538	-0.00597015
2007-07-25	333.676	1614.79	66.2	-0.00183733	-0.00486846	-0.00600601
2007-07-26	334.981	1579.15	65.6	0.00391218	-0.022071	-0.00906344
2007-07-27	334.539	1555.57	65.2	-0.00131977	-0.0149321	-0.00609756
2007-07-30	334.639	1564.22	65.4	0.000297723	0.00556066	0.00306748
2007-07-31	334.517	1565.81	65.2	-0.000364572	0.00101648	-0.0030581
2007-08-01	334.825	1556.33	64.8	0.000919535	-0.00605437	-0.00613497
2007-08-02	334.6	1564.86	64.8	-0.000671396	0.00548084	0
2007-08-03	336.505	1542.18	64.5	0.00569307	-0.0144933	-0.00462963
2007-08-06	336.87	1554.46	64.6	0.00108438	0.00796275	0.00155039
2007-08-07	336.164	1563.85	64.8	-0.00209399	0.00604068	0.00309598
2007-08-08	335.181	1589.53	65.3	-0.00292387	0.016421	0.00771605
2007-08-09	335.012	1554.91	64.8	-0.000506293	-0.02178	-0.00765697
2007-08-10	335.5	1531.42	64.3	0.00145667	-0.015107	-0.00771605
2007-08-13	334.663	1539.5	64.4	-0.00249479	0.00527615	0.00155521
2007-08-14	334.639	1517.38	64	-6.93236e-05	-0.0143683	-0.00621118
2007-08-15	334.209	1494.53	63.4	-0.00128676	-0.0150589	-0.009375
2007-08-16	335.808	1473.37	62.8	0.00478503	-0.0141583	-0.00946372
2007-08-17	337.218	1498.24	63	0.00419942	0.0168797	0.00318471
2007-08-20	336.801	1507.46	63.3	-0.00123688	0.00615389	0.0047619
2007-08-21	337.719	1513.31	63.5	0.00272386	0.0038807	0.00315956
2007-08-22	336.984	1531.75	63.9	-0.00217548	0.0121852	0.00629921
2007-08-23	337.255	1540.08	64.1	0.00080538	0.00543822	0.00312989
2007-08-24	338.156	1552.63	64.3	0.00266949	0.00814893	0.00312012
2007-08-27	338.39	1548.48	64.4	0.000693764	-0.00267288	0.00155521
2007-08-28	339.513	1520.88	64	0.00331954	-0.0178239	-0.00621118
2007-08-29	339.304	1536.98	64.2	-0.000615881	0.010586	0.003125
2007-08-30	339.179	1540.42	64.3	-0.000370169	0.00223816	0.00155763
2007-08-31	338.636	1561.59	64.7	-0.00160063	0.013743	0.00622084
2007-09-03	338.289	1562.64	64.9	-0.00102322	0.000672392	0.00309119
2007-09-04	337.856	1572.91	65.1	-0.00128086	0.00657221	0.00308166
2007-09-05	340.007	1555.99	65	0.00636691	-0.0107571	-0.0015361
2007-09-06	340.369	1563.25	65.1	0.00106498	0.00466584	0.00153846
2007-09-07	343.369	1542.64	64.9	0.00881455	-0.0131841	-0.0030722
2007-09-10	344.6	1533.72	64.8	0.00358506	-0.0057823	-0.00154083
2007-09-11	344.101	1555.39	65.2	-0.00144863	0.014129	0.00617284
2007-09-12	344.159	1559.46	65.3	0.000168555	0.00261671	0.00153374
2007-09-13	342.832	1568.87	65.4	-0.00385635	0.00603414	0.00153139
2007-09-14	342.985	1566.52	65.4	0.000445699	-0.00149789	0
2007-09-17	343.028	1554.12	65.3	0.000126536	-0.00791563	-0.00152905
2007-09-18	342.552	1579.56	65.7	-0.00138852	0.0163694	0.00612557
2007-09-19	342.757	1609.85	66.4	0.000597866	0.0191762	0.0106545
2007-09-20	343.783	1609.96	66.5	0.00299338	6.83293e-05	0.00150602
2007-09-21	343.549	1614.11	66.5	-0.000680663	0.0025777	0
2007-09-24	343.629	1611.84	66.8	0.000233446	-0.00140635	0.00451128
2007-09-25	344.74	1609.75	66.8	0.00323314	-0.00129665	0
2007-09-26	343.75	1616.57	67	-0.00287289	0.00423668	0.00299401
2007-09-27	344.514	1631.3	67.3	0.00222488	0.00911189	0.00447761
2007-09-28	346.236	1633.58	67.5	0.00499747	0.00139766	0.00297177
2007-10-01	346.48	1649.1	67.7	0.000704433	0.00950061	0.00296296
2007-10-02	345.717	1650.31	68	-0.00220215	0.000733734	0.00443131
2007-10-03	345.175	1647.82	67.9	-0.00156602	-0.00150881	-0.00147059
2007-10-04	345.667	1648.63	67.8	0.00142507	0.000491559	-0.00147275
2007-10-05	344.936	1663.74	68.1	-0.00211562	0.00916519	0.00442478
2007-10-08	344.27	1655.17	67.9	-0.00193224	-0.00515105	-0.00293686
2007-10-09	344.545	1667.34	68.3	0.000799083	0.00735272	0.00589102
2007-10-10	344.942	1670.27	68.5	0.00115196	0.00175729	0.00292826
2007-10-11	345.237	1675.17	68.8	0.000857536	0.00293366	0.00437956
2007-10-12	344.339	1675.29	68.9	-0.00260169	7.16345e-05	0.00145349
2007-10-15	344.889	1664.8	68.8	0.00159726	-0.0062616	-0.00145138
2007-10-16	344.669	1647.85	68.3	-0.000637886	-0.0101814	-0.00726744
2007-10-17	346.179	1653.1	68.4	0.00438014	0.00318597	0.00146413
2007-10-18	348.202	1655.65	68.7	0.00584264	0.00154256	0.00438596
2007-10-19	349.763	1627.42	68	0.00448562	-0.0170507	-0.0101892
2007-10-22	349.343	1614.69	67.7	-0.0012011	-0.0078222	-0.00441176
2007-10-23	350.214	1633.44	68.4	0.00249182	0.0116121	0.0103397
2007-10-24	351.296	1627.85	68.2	0.00308954	-0.00342223	-0.00292398
2007-10-25	351.762	1635.48	68.4	0.00132566	0.00468716	0.00293255
2007-10-26	352.155	1658.95	68.9	0.00111837	0.0143505	0.00730994
2007-10-29	352.489	1672.61	69.3	0.000949582	0.00823412	0.00580552
2007-10-30	352.541	1663.89	69.1	0.000147522	-0.00521341	-0.002886
2007-10-31	351.879	1682.35	69.5	-0.00187751	0.0110945	0.00578871
2007-11-01	352.427	1653.24	69.1	0.00155508	-0.0173032	-0.0057554
2007-11-02	353.765	1647.07	69.1	0.0037971	-0.00373207	0
2007-11-05	353.547	1634.74	68.9	-0.000616794	-0.00748602	-0.00289436
2007-11-06	354.176	1651.59	69.2	0.00177968	0.0103074	0.00435414
2007-11-07	356.311	1630.32	68.8	0.00602977	-0.0128785	-0.00578035
2007-11-08	357.086	1621.03	68.6	0.00217422	-0.00569827	-0.00290698
2007-11-09	358.389	1598.08	68.3	0.00364814	-0.0141577	-0.00437318
2007-11-12	357.303	1576.25	67.7	-0.00303107	-0.0136601	-0.00878477
2007-11-13	357.222	1601.81	68.1	-0.000226139	0.0162157	0.00590842
2007-11-14	357.195	1607.88	68.3	-7.41836e-05	0.00378946	0.00293686
2007-11-15	357.288	1585.16	68	0.000258962	-0.0141304	-0.00439239
2007-11-16	357.59	1581.1	67.8	0.000846937	-0.00256126	-0.00294118
2007-11-19	358.755	1555.75	67.4	0.00325596	-0.0160331	-0.00589971
2007-11-20	359.445	1570.74	67.5	0.00192332	0.00963522	0.00148368
2007-11-21	361.191	1542.57	67	0.00485916	-0.0179342	-0.00740741
2007-11-22	361.471	1547.2	67	0.000774382	0.00300148	0
2007-11-23	361.043	1566.9	67.4	-0.00118267	0.0127327	0.00597015
2007-11-26	362.712	1553.55	67.2	0.00462216	-0.00852001	-0.00296736
2007-11-27	361.765	1561.93	67.3	-0.00261116	0.0053941	0.0014881
2007-11-28	359.403	1592.2	67.8	-0.00652855	0.0193799	0.00742942
2007-11-29	360.4	1601.57	68.2	0.00277265	0.00588494	0.00589971
2007-11-30	358.604	1610.94	68.4	-0.0049828	0.00585051	0.00293255
2007-12-03	359.745	1604.06	68.2	0.00318039	-0.0042708	-0.00292398
2007-12-04	361.24	1593.08	68.2	0.00415823	-0.00684513	0
2007-12-05	359.123	1609.85	68.4	-0.00586036	0.0105268	0.00293255
2007-12-06	357.567	1623.89	68.6	-0.00433444	0.00872131	0.00292398
2007-12-07	356.176	1630.05	68.6	-0.00388822	0.00379336	0
2007-12-10	356.358	1641.14	68.7	0.000508175	0.00680347	0.00145773
2007-12-11	357.378	1619.77	68.4	0.00286314	-0.0130214	-0.00436681
2007-12-12	356.238	1622.88	68.3	-0.00319074	0.00192003	-0.00146199
2007-12-13	355.219	1601.35	68	-0.00285821	-0.0132665	-0.00439239
2007-12-14	352.313	1582.12	67.3	-0.00818142	-0.0120086	-0.0102941
2007-12-17	352.423	1552.77	66.6	0.000311087	-0.0185511	-0.0104012
2007-12-18	353.41	1556.84	66.6	0.0028009	0.00262112	0
2007-12-19	353.699	1552.42	66.5	0.000817748	-0.00283908	-0.0015015
2007-12-20	353.979	1556.93	66.6	0.000792482	0.00290514	0.00150376
2007-12-21	352.447	1580.55	66.9	-0.00432737	0.0151709	0.0045045
2007-12-24	352.551	1589.45	67.4	0.000294228	0.00563095	0.00747384
2007-12-25	352.217	1592.4	67.4	-0.000947381	0.00185599	0
2007-12-26	352.135	1598.19	67.6	-0.000233947	0.00363602	0.00296736
2007-12-27	353.942	1590.15	67.4	0.00513326	-0.00503069	-0.00295858
2007-12-28	356.853	1594.79	67.4	0.00822507	0.00291796	0
2007-12-31	357.535	1588.8	67.5	0.00190975	-0.00375598	0.00148368
2008-01-02	361.01	1578.13	67.18	0.00971905	-0.00671576	-0.00474074
2008-01-03	361.126	1576.46	67.07	0.000322983	-0.00105821	-0.00163739
2008-01-04	363.226	1543.31	66.58	0.00581458	-0.0210281	-0.0073058
2008-01-07	362.68	1537.14	66.25	-0.00150457	-0.0039979	-0.00495644
2008-01-08	361.832	1526.91	66.28	-0.00233677	-0.00665522	0.00045283
2008-01-09	361.891	1529.69	66.09	0.000161954	0.00182067	-0.00286663
2008-01-10	361.96	1529.88	66.12	0.000192047	0.000124208	0.000453926
2008-01-11	363.384	1515.93	66.18	0.00393413	-0.00911836	0.000907441
2008-01-14	364.604	1530.29	66.56	0.00335788	0.00947273	0.00574192
2008-01-15	366.535	1494.11	65.95	0.00529533	-0.0236426	-0.00916466
2008-01-16	365.18	1469.56	65.27	-0.00369705	-0.0164312	-0.0103108
2008-01-17	365.465	1448.79	65.07	0.000780163	-0.0141335	-0.00306419
2008-01-18	364.788	1437.8	64.87	-0.00185161	-0.00758564	-0.00307361
2008-01-21	364.546	1395.29	64.06	-0.000665043	-0.029566	-0.0124865
2008-01-22	365.55	1391.49	63.69	0.00275548	-0.00272345	-0.00577584
2008-01-23	366.606	1397.17	64.12	0.00288907	0.00408196	0.00675145
2008-01-24	365.375	1440.02	64.64	-0.00335837	0.0306691	0.00810979
2008-01-25	365.454	1438.96	64.84	0.000215121	-0.000736101	0.00309406
2008-01-28	367.254	1443.39	64.92	0.00492648	0.00307861	0.00123381
2008-01-29	366.091	1458.25	65.07	-0.00316566	0.0102952	0.00231054
2008-01-30	365.7	1449.37	64.89	-0.0010694	-0.00608949	-0.00276625
2008-01-31	367.467	1466.35	65.17	0.00483128	0.0117154	0.00431499
2008-02-01	368.097	1487.56	65.73	0.00171471	0.0144645	0.00859291
2008-02-04	367.413	1484.32	65.84	-0.00185712	-0.00217806	0.00167351
2008-02-05	366.714	1436.18	65.05	-0.00190249	-0.0324324	-0.0119988
2008-02-06	366.549	1425.07	64.76	-0.00045185	-0.0077358	-0.00445811
2008-02-07	364.582	1416.49	64.52	-0.00536382	-0.00602076	-0.00370599
2008-02-08	364.617	1414.58	64.46	9.46288e-05	-0.0013484	-0.000929944
2008-02-11	364.816	1414.45	64.6	0.000545504	-9.19001e-05	0.00217189
2008-02-12	364.654	1438.12	64.84	-0.00044406	0.0167344	0.00371517
2008-02-13	363.776	1445.47	65.05	-0.00240776	0.00511084	0.00323874
2008-02-14	363.309	1445.96	65.2	-0.00128293	0.00033899	0.00230592
2008-02-15	364.413	1439.5	65.13	0.00303791	-0.00446762	-0.00107362
2008-02-18	363.265	1445.87	65.19	-0.00314972	0.00442515	0.000921234
2008-02-19	363.725	1453.42	65.38	0.00126657	0.00522177	0.00291456
2008-02-20	361.977	1443.23	65.13	-0.00480555	-0.00701105	-0.0038238
2008-02-21	364.458	1447.35	65.13	0.00685402	0.00285471	0
2008-02-22	365.022	1448.92	65.12	0.00154531	0.00108474	-0.000153539
2008-02-25	363.574	1471.83	65.55	-0.00396497	0.0158118	0.00660319
2008-02-26	364.779	1487.42	65.77	0.00331404	0.0105923	0.00335622
2008-02-27	367.837	1498.2	66.11	0.00838151	0.00724745	0.00516953
2008-02-28	370.797	1485.42	66.17	0.00804896	-0.00853024	0.000907578
2008-02-29	373.614	1455.56	65.84	0.00759553	-0.0201021	-0.00498715
2008-03-03	374.09	1441.75	65.48	0.00127538	-0.00948776	-0.0054678
2008-03-04	374.133	1432.95	65.36	0.000114144	-0.00610369	-0.00183262
2008-03-05	372.262	1444.99	65.44	-0.00499956	0.00840225	0.00122399
2008-03-06	373.749	1429.81	65.19	0.0039945	-0.0105053	-0.00382029
2008-03-07	374.34	1411.27	64.72	0.00158101	-0.0129668	-0.00720969
2008-03-10	375.96	1390.81	64.15	0.00432735	-0.0144976	-0.00880717
2008-03-11	373.748	1420.86	64.46	-0.00588467	0.0216061	0.00483242
2008-03-12	376.697	1430.93	64.54	0.00788981	0.00708726	0.00124108
2008-03-13	378.463	1428.62	64.46	0.00468866	-0.00161433	-0.00123954
2008-03-14	379.408	1407.99	64.03	0.00249879	-0.0144405	-0.0066708
2008-03-17	383.757	1378.56	63.43	0.0114607	-0.0209021	-0.00937061
2008-03-18	382.031	1424.58	64.2	-0.0044979	0.0333827	0.0121394
2008-03-19	380.623	1400.35	63.73	-0.00368347	-0.0170085	-0.00732087
2008-03-20	378.67	1404.41	63.75	-0.00513184	0.00289928	0.000313824
2008-03-21	379.043	1406.98	63.74	0.000983442	0.00182995	-0.000156863
2008-03-24	376.838	1417.09	63.94	-0.00581492	0.0071856	0.00313775
2008-03-25	378.637	1448.57	64.77	0.00477287	0.0222145	0.0129809
2008-03-26	380.491	1446.74	65.01	0.00489704	-0.00126331	0.00370542
2008-03-27	379.945	1443.66	64.89	-0.00143656	-0.00212892	-0.00184587
2008-03-28	379.93	1435.62	64.81	-3.94794e-05	-0.00556918	-0.00123286
2008-03-31	381.235	1437.4	64.8	0.00343643	0.00123988	-0.000154297
2008-04-01	376.127	1467.76	65.05	-0.0133991	0.0211215	0.00385802
2008-04-02	375.6	1481.23	65.38	-0.00140219	0.00917725	0.00507302
2008-04-03	376.565	1485.48	65.65	0.00257056	0.00286924	0.0041297
2008-04-04	379.271	1492.57	65.88	0.00718548	0.00477287	0.00350343
2008-04-07	377.745	1498.54	66.05	-0.00402272	0.00399981	0.00258045
2008-04-08	377.424	1486.77	65.93	-0.000849779	-0.00785431	-0.00181681
2008-04-09	378.703	1476.89	65.92	0.00338902	-0.00664528	-0.000151676
2008-04-10	379.705	1479.62	65.94	0.00264455	0.00184848	0.000303398
2008-04-11	380.477	1461.42	65.83	0.00203316	-0.0123005	-0.00166818
2008-04-14	380.938	1451.21	65.7	0.00121216	-0.00698636	-0.00197478
2008-04-15	379.111	1456.9	65.65	-0.00479474	0.00392087	-0.000761035
2008-04-16	379.044	1491.39	66.37	-0.000178839	0.0236736	0.0109673
2008-04-17	377.164	1488.12	66.29	-0.00495774	-0.00219259	-0.00120536
2008-04-18	374.16	1504.56	66.45	-0.00796522	0.0110475	0.00241364
2008-04-21	377.198	1512.64	66.85	0.00811791	0.00537034	0.00601956
2008-04-22	377.615	1503.29	66.86	0.00110685	-0.00618125	0.000149589
2008-04-23	376.43	1504.51	66.84	-0.00313785	0.000811553	-0.000299133
2008-04-24	373.388	1500.74	66.7	-0.00808251	-0.0025058	-0.00209455
2008-04-25	372.684	1514.52	66.84	-0.0018841	0.00918214	0.00209895
2008-04-28	372.911	1518.06	66.93	0.000608558	0.00233737	0.0013465
2008-04-29	373.181	1510.02	66.72	0.000724569	-0.00529623	-0.00313761
2008-04-30	373.958	1508.99	66.68	0.0020821	-0.00068211	-0.00059952
2008-05-01	373.404	1515.93	66.83	-0.00148359	0.0045991	0.00224955
2008-05-02	371.238	1530.19	66.99	-0.00579829	0.00940677	0.00239413
2008-05-05	371.34	1529.74	67.05	0.000273948	-0.000294081	0.000895656
2008-05-06	373.046	1537.27	67.38	0.00459444	0.00492241	0.0049217
2008-05-07	371.474	1523.27	66.99	-0.00421369	-0.00910705	-0.00578807
2008-05-08	373.688	1527.52	67.25	0.00596004	0.00279005	0.00388118
2008-05-09	374.736	1513.69	67.17	0.00280234	-0.00905389	-0.00118959
2008-05-12	374.921	1526.61	67.29	0.000493682	0.00853543	0.00178651
2008-05-13	372.65	1526.12	67.33	-0.00605648	-0.000320973	0.000594442
2008-05-14	370.779	1530.81	67.33	-0.00501973	0.00307315	0
2008-05-15	371.771	1545.57	67.76	0.00267518	0.00964195	0.00638645
2008-05-16	373.485	1555.61	68.22	0.0046109	0.00649599	0.00678867
2008-05-19	372.992	1560.68	68.24	-0.00132134	0.00325917	0.000293169
2008-05-20	375.337	1547.88	68.22	0.00628861	-0.00820155	-0.000293083
2008-05-21	376.005	1532.58	67.98	0.00177867	-0.00988449	-0.00351803
2008-05-22	373.939	1534.08	67.72	-0.00549434	0.000978742	-0.00382465
2008-05-23	375.159	1517.41	67.55	0.00326337	-0.0108664	-0.00251034
2008-05-26	375.081	1511.71	67.43	-0.000207912	-0.0037564	-0.00177646
2008-05-27	373.295	1512.95	67.42	-0.00476377	0.000820263	-0.000148302
2008-05-28	371.44	1515.14	67.36	-0.00496766	0.0014475	-0.000889944
2008-05-29	369.165	1520.35	67.25	-0.00612615	0.00343863	-0.00163302
2008-05-30	369.823	1525.73	67.54	0.00178376	0.00353866	0.00431227
2008-06-02	370.875	1515.99	67.45	0.00284325	-0.00638383	-0.00133254
2008-06-03	370.042	1509.23	67.15	-0.00224523	-0.00445913	-0.00444774
2008-06-04	369.821	1504.56	67.14	-0.00059777	-0.00309429	-0.00014892
2008-06-05	368.51	1518.64	67.45	-0.00354307	0.00935822	0.00461722
2008-06-06	371.279	1496.48	67.22	0.00751132	-0.014592	-0.00340993
2008-06-09	369.472	1489.01	67.07	-0.00486481	-0.00499171	-0.00223148
2008-06-10	365.263	1469.13	66.36	-0.0113933	-0.0133512	-0.010586
2008-06-11	366.222	1453.19	66.1	0.00262496	-0.01085	-0.00391802
2008-06-12	363.195	1447.36	65.64	-0.00826385	-0.00401186	-0.00695915
2008-06-13	361.481	1459.95	65.85	-0.00472005	0.0086986	0.00319927
2008-06-16	362.877	1467.6	66.24	0.00386327	0.00523991	0.00592255
2008-06-17	364.12	1468.74	66.36	0.00342292	0.000776778	0.00181159
2008-06-18	365.43	1456.85	66.26	0.00359854	-0.00809537	-0.00150693
2008-06-19	364.559	1450.15	66.2	-0.0023824	-0.00459896	-0.000905524
2008-06-20	366.904	1430.44	65.93	0.0064327	-0.0135917	-0.00407855
2008-06-23	365.172	1424.48	65.54	-0.00472221	-0.00416655	-0.00591536
2008-06-24	366.739	1421.08	65.56	0.00429305	-0.00238684	0.000305157
2008-06-25	366.354	1428.38	65.58	-0.00105034	0.00513694	0.000305064
2008-06-26	369.769	1403.36	65.28	0.00932158	-0.0175163	-0.00457457
2008-06-27	370.65	1397.59	65.25	0.00238122	-0.00411156	-0.000459559
2008-06-30	370.138	1402.13	65.27	-0.00138001	0.00324845	0.000306513
2008-07-01	369.507	1392.58	65.25	-0.00170639	-0.00681107	-0.000306419
2008-07-02	370.485	1375.41	64.97	0.00264786	-0.0123296	-0.00429119
2008-07-03	369.299	1372.84	64.46	-0.00320094	-0.00186853	-0.00784978
2008-07-04	369.677	1367.04	64.43	0.00102437	-0.00422482	-0.000465405
2008-07-07	369.495	1364.98	64.19	-0.000494756	-0.00150691	-0.00372497
2008-07-08	370.695	1365.94	64.07	0.00324795	0.000703307	-0.00186945
2008-07-09	372.113	1361.74	64.03	0.00382498	-0.00307481	-0.000624317
2008-07-10	373.068	1359.91	64.14	0.00256858	-0.00134387	0.00171794
2008-07-11	373.562	1345.47	64.13	0.00132415	-0.0106183	-0.000155909
2008-07-14	374.082	1341.64	64.11	0.00139147	-0.00284659	-0.000311867
2008-07-15	376.523	1323.97	63.85	0.00652477	-0.0131704	-0.00405553
2008-07-16	373.954	1337.53	63.95	-0.00682402	0.0102419	0.00156617
2008-07-17	372.83	1359.96	64.04	-0.00300519	0.0167697	0.00140735
2008-07-18	370.403	1362.52	63.86	-0.0065078	0.00188241	-0.00281074
2008-07-21	370.323	1369.16	64.04	-0.000216791	0.00487332	0.00281867
2008-07-22	369.749	1377.58	63.95	-0.00155027	0.00614976	-0.00140537
2008-07-23	367.72	1385.42	63.92	-0.00548642	0.00569114	-0.000469116
2008-07-24	369.366	1364.28	63.58	0.00447487	-0.0152589	-0.00531915
2008-07-25	368.54	1360.69	63.6	-0.00223654	-0.00263142	0.000314564
2008-07-28	370.598	1345.8	63.42	0.0055842	-0.010943	-0.00283019
2008-07-29	369.115	1353.23	63.23	-0.00400002	0.00552088	-0.0029959
2008-07-30	369.381	1374.93	63.53	0.000719287	0.0160357	0.00474458
2008-07-31	370.648	1366.7	63.43	0.00343033	-0.00598576	-0.00157406
2008-08-01	370.661	1351.91	63.24	3.53435e-05	-0.0108217	-0.00299543
2008-08-04	370.801	1338.7	62.78	0.000378783	-0.00977136	-0.00727388
2008-08-05	369.345	1360.74	62.91	-0.00392717	0.0164637	0.00207072
2008-08-06	367.848	1369.23	63.06	-0.00405339	0.00623925	0.00238436
2008-08-07	368.542	1352.23	62.77	0.00188692	-0.0124157	-0.00459879
2008-08-08	365.092	1357.83	62.71	-0.00936093	0.00414131	-0.000955871
2008-08-11	364.522	1369.68	62.8	-0.00156317	0.00872716	0.00143518
2008-08-12	364.627	1357.05	62.74	0.0002875	-0.00922113	-0.000955414
2008-08-13	364.4	1341.67	62.77	-0.000621184	-0.0113334	0.000478164
2008-08-14	364.521	1347.22	62.85	0.00033315	0.00413664	0.00127449
2008-08-15	362.642	1342.96	62.69	-0.0051558	-0.00316207	-0.00254574
2008-08-18	363.391	1335.28	62.53	0.00206429	-0.00571871	-0.00255224
2008-08-19	363.365	1314.41	62.4	-7.12732e-05	-0.0156297	-0.002079
2008-08-20	364.153	1322.53	62.44	0.00217055	0.00617768	0.000641026
2008-08-21	366.081	1327.63	62.62	0.00529365	0.00385625	0.00288277
2008-08-22	363.724	1337.53	62.49	-0.00643737	0.0074569	-0.00207601
2008-08-25	364.448	1324.17	62.3	0.00198969	-0.00998856	-0.00304049
2008-08-26	363.517	1321.83	62.17	-0.0025551	-0.00176714	-0.00208668
2008-08-27	363.777	1330.45	62.33	0.000715235	0.00652126	0.00257359
2008-08-28	364.022	1347.31	62.54	0.00067349	0.0126724	0.00336916
2008-08-29	364.522	1344.87	62.48	0.00137299	-0.00181102	-0.000959386
2008-09-01	363.347	1335.6	62.38	-0.00322395	-0.00689286	-0.00160051
2008-09-02	362.394	1328.56	62.1	-0.00262036	-0.00527104	-0.00448862
2008-09-03	362.414	1318.19	61.91	5.43606e-05	-0.00780544	-0.00305958
2008-09-04	362.587	1282.03	61.35	0.000475699	-0.0274316	-0.00904539
2008-09-05	362.747	1269.13	61.18	0.000441825	-0.0100622	-0.00277099
2008-09-08	362.008	1297.56	61.22	-0.00203751	0.0224012	0.000653808
2008-09-09	361.995	1264.91	60.61	-3.61871e-05	-0.0251626	-0.00996406
2008-09-10	360.832	1264.27	60.5	-0.00321165	-0.000505965	-0.00181488
2008-09-11	359.827	1263.08	60.49	-0.00278495	-0.000941255	-0.000165289
2008-09-12	360.711	1283.14	60.86	0.00245757	0.0158818	0.00611671
2008-09-15	361.949	1236.9	60.08	0.00342989	-0.0360366	-0.0128163
2008-09-16	362.152	1228.09	59.83	0.00056334	-0.00712265	-0.00416112
2008-09-17	362.321	1191.37	59.04	0.000466378	-0.0299001	-0.0132041
2008-09-18	362.539	1216.77	59.06	0.000599744	0.02132	0.000338753
2008-09-19	359.893	1286.44	59.56	-0.0072966	0.0572582	0.00846597
2008-09-22	361.695	1264.89	59.37	0.00500537	-0.0167517	-0.00319006
2008-09-23	362.368	1249.66	58.95	0.00186179	-0.0120406	-0.00707428
2008-09-24	363.172	1244.03	58.65	0.00221763	-0.00450523	-0.00508906
2008-09-25	361.924	1261.19	58.51	-0.00343474	0.0137939	-0.00238704
2008-09-26	361.777	1250.37	58.17	-0.000408096	-0.0085792	-0.00581097
2008-09-29	362.706	1163.53	56.66	0.00256761	-0.0694514	-0.0259584
2008-09-30	355.945	1182.44	56.46	-0.0186383	0.0162523	-0.00352983
2008-10-01	356.49	1184.29	55.98	0.00153029	0.00156456	-0.00850159
2008-10-02	355.583	1141.41	54.88	-0.00254341	-0.0362073	-0.0196499
2008-10-03	355.899	1138.67	54.48	0.000886149	-0.00240054	-0.00728863
2008-10-06	357.783	1072.99	53.5	0.00529533	-0.0576813	-0.0179883
2008-10-07	357.21	1039.72	52.6	-0.00160265	-0.0310068	-0.0168224
2008-10-08	356.745	1003.69	52.07	-0.00130148	-0.0346536	-0.010076
2008-10-09	353.978	958.04	51.43	-0.00775456	-0.0454822	-0.0122911
2008-10-10	351.115	910.33	49.97	-0.00808948	-0.0497996	-0.0283881
2008-10-13	351.371	997.02	51.06	0.00072996	0.0952292	0.0218131
2008-10-14	349.413	1022.59	51.09	-0.00557302	0.0256464	0.000587544
2008-10-15	349.304	950.36	49.81	-0.00031281	-0.0706344	-0.0250538
2008-10-16	348.315	937.09	49.51	-0.00283192	-0.0139631	-0.00602289
2008-10-17	348.27	950.77	49.43	-0.000128045	0.0145984	-0.00161584
2008-10-20	347.621	989.59	49.71	-0.00186235	0.0408301	0.00566458
2008-10-21	347.872	972.12	49.3	0.000719749	-0.0176538	-0.00824784
2008-10-22	346.902	909.84	48.47	-0.0027881	-0.0640662	-0.0168357
2008-10-23	347.653	910.68	47.84	0.0021669	0.000923239	-0.0129977
2008-10-24	348.033	871.64	47.54	0.00109218	-0.0428691	-0.0062709
2008-10-27	344.471	834.03	46.77	-0.0102355	-0.0431485	-0.0161969
2008-10-28	342.247	892.19	46.79	-0.00645512	0.0697337	0.000427625
2008-10-29	345.425	924.29	47.48	0.0092854	0.0359789	0.0147467
2008-10-30	346.066	952.15	47.99	0.00185626	0.0301421	0.0107414
2008-10-31	342.825	957.25	48.48	-0.00936728	0.0053563	0.0102105
2008-11-03	344.257	961.49	48.7	0.00417823	0.00442935	0.00453795
2008-11-04	347.138	1007.64	49.79	0.00836904	0.0479984	0.0223819
2008-11-05	349.169	982.98	49.88	0.00585185	-0.024473	0.00180759
2008-11-06	347.64	925.09	49.2	-0.00438125	-0.0588923	-0.0136327
2008-11-07	347.468	939.28	49.52	-0.00049419	0.015339	0.00650407
2008-11-10	347.851	940.76	49.41	0.00110284	0.00157567	-0.00222132
2008-11-11	346.005	906.28	48.95	-0.00530658	-0.0366512	-0.00930986
2008-11-12	347.067	869.98	48.68	0.00306787	-0.0400538	-0.00551583
2008-11-13	345.928	893.95	48.82	-0.00328179	0.0275524	0.00287592
2008-11-14	346.778	879.42	48.58	0.00245774	-0.0162537	-0.00491602
2008-11-17	346.733	858.83	48.48	-0.000130054	-0.0234132	-0.00205846
2008-11-18	346.208	861.51	48.32	-0.00151442	0.00312052	-0.00330033
2008-11-19	347.375	821.63	47.73	0.00337197	-0.0462908	-0.0122103
2008-11-20	347.961	771.52	47.01	0.00168607	-0.0609885	-0.0150849
2008-11-21	347.945	794.84	47.23	-4.42579e-05	0.030226	0.00467986
2008-11-24	350.88	849.29	47.84	0.00843293	0.0685044	0.0129155
2008-11-25	354.224	863.24	48.07	0.00953091	0.0164255	0.00480769
2008-11-26	354.69	876.87	48.43	0.00131555	0.0157894	0.00748908
2008-11-27	354.064	884.74	48.6	-0.00176408	0.0089751	0.00351022
2008-11-28	352.737	892.93	48.76	-0.00374706	0.00925696	0.00329218
2008-12-01	353.846	830.33	48.35	0.00314427	-0.0701063	-0.00840853
2008-12-02	356.199	846.74	48.65	0.0066478	0.0197632	0.00620476
2008-12-03	356.559	860.19	48.96	0.00101123	0.0158845	0.00637205
2008-12-04	357.19	844.58	48.8	0.00177053	-0.0181472	-0.00326797
2008-12-05	356.557	848.4	48.99	-0.00177384	0.00452296	0.00389344
2008-12-08	357.468	894.89	50.83	0.00255527	0.0547973	0.0375587
2008-12-09	357.572	887.65	50.83	0.000292894	-0.00809038	0
2008-12-10	358.762	899.09	50.83	0.00332772	0.012888	0
2008-12-11	362.438	892.29	50.48	0.0102449	-0.0075632	-0.0068857
2008-12-12	363.405	885.37	50.53	0.00266942	-0.00775533	0.000990491
2008-12-15	367.796	891.24	50.85	0.0120827	0.00663	0.00633287
2008-12-16	370.228	917.07	51.37	0.00661154	0.0289821	0.0102262
2008-12-17	379.684	928.12	52.24	0.0255416	0.0120492	0.016936
2008-12-18	380.852	919.44	52.02	0.0030765	-0.00935224	-0.00421133
2008-12-19	375.131	906.92	51.95	-0.0150216	-0.013617	-0.00134564
2008-12-22	374.577	892.73	51.71	-0.00147868	-0.0156464	-0.00461983
2008-12-23	374.499	888.31	51.59	-0.000207968	-0.00495111	-0.00232063
2008-12-24	374.913	887.96	51.77	0.00110708	-0.000394007	0.00348905
2008-12-25	374.897	889.13	51.76	-4.321e-05	0.00131763	-0.000193162
2008-12-26	375.161	893.42	51.84	0.000705527	0.00482494	0.0015456
2008-12-29	378.379	901.08	52.05	0.00857711	0.0085738	0.00405093
2008-12-30	377.515	915.97	52.17	-0.00228289	0.0165246	0.00230548
2008-12-31	374.653	920.23	52.05	-0.00758194	0.00465081	-0.00230017
2009-01-02	374.141	945.97	52.5	-0.00136633	0.0279713	0.00864553
2009-01-05	370.014	945.27	52.53	-0.0110309	-0.000739981	0.000571429
2009-01-06	366.521	949.69	53.05	-0.00944045	0.00467591	0.00989911
2009-01-07	370.839	939.6	53.5	0.0117816	-0.0106245	0.00848256
2009-01-08	373.222	938.56	53.8	0.00642569	-0.00110685	0.00560748
2009-01-09	373.144	922.63	53.62	-0.000208991	-0.0169728	-0.00334572
2009-01-12	371.709	902.58	53.61	-0.00384677	-0.0217314	-0.000186498
2009-01-13	369.994	889.42	53.48	-0.00461248	-0.0145804	-0.00242492
2009-01-14	370.789	862.25	53.16	0.00214679	-0.030548	-0.00598355
2009-01-15	368.844	853.35	52.94	-0.0052445	-0.0103218	-0.00413845
2009-01-16	369.543	865.83	53.08	0.00189403	0.0146247	0.0026445
2009-01-19	368.164	859.62	52.96	-0.00373002	-0.00717231	-0.00226074
2009-01-20	365.161	822.61	52.26	-0.00815641	-0.0430539	-0.0132175
2009-01-21	365.671	838.43	52.61	0.00139445	0.0192315	0.00669728
2009-01-22	364.868	830.42	52.35	-0.00219569	-0.00955357	-0.00494203
2009-01-23	361.822	825.38	52.15	-0.00834632	-0.00606922	-0.00382044
2009-01-26	364.741	841.92	52.41	0.0080675	0.0200393	0.00498562
2009-01-27	366.783	854.46	52.6	0.00559684	0.0148945	0.00362526
2009-01-28	366.997	878.83	52.91	0.000584815	0.0285209	0.00589354
2009-01-29	365.071	857.93	52.66	-0.00524963	-0.0237816	-0.004725
2009-01-30	362.402	838.83	52.38	-0.00731091	-0.0222629	-0.00531713
2009-02-02	362.728	828.89	52.3	0.000900934	-0.0118498	-0.0015273
2009-02-03	364.122	843.77	52.72	0.00384282	0.0179517	0.00803059
2009-02-04	362.825	847.95	52.67	-0.00356172	0.00495396	-0.000948407
2009-02-05	362.436	852.94	52.73	-0.00107269	0.00588478	0.00113917
2009-02-06	361.385	870.74	52.95	-0.00289982	0.020869	0.0041722
2009-02-09	363.71	876.94	53.28	0.00643275	0.00712038	0.00623229
2009-02-10	364.723	846.42	53.08	0.00278739	-0.0348028	-0.00375375
2009-02-11	363.969	845.04	53.17	-0.00206814	-0.0016304	0.00169555
2009-02-12	363.925	837.68	53.25	-0.000120065	-0.00870965	0.00150461
2009-02-13	363.267	837.02	53.15	-0.00180834	-0.00078789	-0.00187793
2009-02-16	362.058	831.04	53.08	-0.00332923	-0.00714439	-0.00131703
2009-02-17	360.756	796.67	52.5	-0.00359583	-0.0413578	-0.0109269
2009-02-18	358.767	791.38	52.36	-0.00551259	-0.00664014	-0.00266667
2009-02-19	358.631	790.18	52.32	-0.000380469	-0.00151634	-0.000763942
2009-02-20	358.424	772.84	52.12	-0.000577753	-0.0219444	-0.00382263
2009-02-23	359.451	757.29	51.92	0.00286616	-0.0201206	-0.0038373
2009-02-24	357.621	767.79	51.93	-0.0050911	0.0138652	0.000192604
2009-02-25	355.838	763.81	51.9	-0.00498601	-0.00518371	-0.000577701
2009-02-26	354.732	763.75	51.6	-0.00310816	-7.85536e-05	-0.00578035
2009-02-27	354.306	750.86	51.55	-0.00120147	-0.0168773	-0.000968992
2009-03-02	353.893	713.85	51.09	-0.00116453	-0.0492901	-0.00892338
2009-03-03	352.902	705.35	50.97	-0.00280056	-0.0119073	-0.0023488
2009-03-04	351.452	722.38	51.17	-0.00410851	0.024144	0.00392388
2009-03-05	353.395	700.46	50.93	0.00552792	-0.0303441	-0.00469025
2009-03-06	355.35	697.5	51.01	0.00553319	-0.00422579	0.00157078
2009-03-09	352.979	688.64	50.83	-0.00667285	-0.0127025	-0.00352872
2009-03-10	354.056	725.26	51.27	0.00305117	0.0531773	0.00865631
2009-03-11	354.729	730.95	51.48	0.00190168	0.00784546	0.00409596
2009-03-12	355.422	745.53	51.71	0.00195388	0.0199466	0.00446775
2009-03-13	356.43	756.41	52	0.00283634	0.0145936	0.0056082
2009-03-16	357.08	765.19	52.04	0.00182308	0.0116075	0.000769231
2009-03-17	355.822	778.58	52.32	-0.00352358	0.0174989	0.00538048
2009-03-18	359.353	788.83	52.75	0.00992434	0.013165	0.00821865
2009-03-19	369.62	803.11	53.68	0.0285688	0.0181028	0.0176303
2009-03-20	368.306	789.93	53.44	-0.00355338	-0.0164112	-0.00447094
2009-03-23	365.633	830.16	53.93	-0.00725836	0.0509286	0.00916916
2009-03-24	364.738	824.07	53.85	-0.00244754	-0.00733594	-0.0014834
2009-03-25	364.515	829.44	53.94	-0.000611123	0.00651644	0.00167131
2009-03-26	364.377	841.53	54.22	-0.000378311	0.0145761	0.00519095
2009-03-27	362.68	824.69	53.87	-0.00465863	-0.0200112	-0.00645518
2009-03-30	362.264	792.65	53.55	-0.00114619	-0.038851	-0.00594023
2009-03-31	362.459	805.22	53.65	0.000539385	0.0158582	0.00186741
2009-04-01	362.375	817.56	53.88	-0.000233957	0.015325	0.00428705
2009-04-02	363.395	852.76	54.49	0.00281615	0.0430549	0.0113215
2009-04-03	362.201	854.9	54.75	-0.00328678	0.0025095	0.00477152
2009-04-06	361.316	848.54	54.85	-0.00244395	-0.00743947	0.00182648
2009-04-07	360.519	832.79	54.57	-0.00220444	-0.0185613	-0.00510483
2009-04-08	360.815	835.52	54.83	0.000820484	0.00327814	0.00476452
2009-04-09	360.487	861.37	55.33	-0.000907668	0.0309388	0.0091191
2009-04-10	360.532	861.96	55.3	0.000123444	0.000684955	-0.000542201
2009-04-13	361.199	866.41	55.41	0.00184949	0.00516265	0.00198915
2009-04-14	363.5	861.86	55.49	0.0063699	-0.00525156	0.00144378
2009-04-15	363.452	863.48	55.5	-0.000129849	0.00187966	0.000180213
2009-04-16	363.465	875.59	55.79	3.38421e-05	0.0140246	0.00522523
2009-04-17	361.27	881.27	55.91	-0.00603855	0.00648705	0.00215092
2009-04-20	361.306	849.12	55.45	9.99253e-05	-0.0364814	-0.00822751
2009-04-21	361.426	856.38	55.54	0.000332129	0.00855003	0.00162308
2009-04-22	361.568	857.49	55.8	0.000392612	0.00129615	0.00468131
2009-04-23	362.488	864	55.91	0.00254558	0.00759193	0.00197133
2009-04-24	365.081	882.26	56.41	0.00715278	0.0211343	0.00894294
2009-04-27	365.088	876.43	56.29	1.88999e-05	-0.00660803	-0.00212728
2009-04-28	364.718	866.31	56.16	-0.00101318	-0.0115468	-0.00230947
2009-04-29	366.628	886.03	56.6	0.00523829	0.0227632	0.00783476
2009-04-30	365.72	893.02	56.59	-0.00247799	0.00788912	-0.000176678
2009-05-01	365.037	896.22	56.62	-0.00186673	0.00358335	0.000530129
2009-05-04	365.359	921.53	57.07	0.000881006	0.0282408	0.00794772
2009-05-05	366.863	922.55	57.19	0.00411568	0.00110685	0.00210268
2009-05-06	366.615	934.77	57.44	-0.000674094	0.0132459	0.00437139
2009-05-07	367.301	933.92	57.48	0.00187035	-0.000909315	0.000696379
2009-05-08	368.032	953.57	57.8	0.00199074	0.0210403	0.00556715
2009-05-11	371.236	943.52	57.94	0.00870522	-0.0105393	0.00242215
2009-05-12	372.265	941.64	57.96	0.00277236	-0.00199254	0.000345185
2009-05-13	372.715	919.73	57.74	0.00120774	-0.0232679	-0.00379572
2009-05-14	372.851	920.98	57.78	0.000365963	0.00135909	0.000692761
2009-05-15	373.201	920.85	57.79	0.000938176	-0.000141154	0.00017307
2009-05-18	372.256	936.28	58.05	-0.00253215	0.0167563	0.00449905
2009-05-19	373.158	947.68	58.24	0.00242199	0.0121758	0.00327304
2009-05-20	375.938	953.47	58.64	0.00745074	0.00610966	0.00686813
2009-05-21	375.853	937.59	58.43	-0.000225037	-0.016655	-0.00358117
2009-05-22	377.327	941.25	58.7	0.00391961	0.00390363	0.00462091
2009-05-25	376.976	942.67	58.7	-0.000927844	0.00150863	0
2009-05-26	376.814	958.27	58.97	-0.000430531	0.0165487	0.00459966
2009-05-27	375.131	952.14	59	-0.00446639	-0.00639694	0.000508733
2009-05-28	373.828	954.96	59.05	-0.00347265	0.00296175	0.000847458
2009-05-29	378.772	970	59.48	0.0132253	0.0157494	0.00728196
2009-06-01	377.237	994.5	59.93	-0.00405362	0.0252577	0.00756557
2009-06-02	379.534	1000.08	60.16	0.00608822	0.00561086	0.00383781
2009-06-03	379.483	982.99	59.89	-0.000134902	-0.0170886	-0.00448803
2009-06-04	377.498	986.03	59.94	-0.0052287	0.00309261	0.000834864
2009-06-05	372.824	982.29	59.64	-0.0123831	-0.00379299	-0.00500501
2009-06-08	370.731	975.19	59.28	-0.00561338	-0.00722801	-0.00603622
2009-06-09	373.949	982.64	59.66	0.00868015	0.00763954	0.00641026
2009-06-10	373.044	987.53	59.72	-0.00241878	0.00497639	0.0010057
2009-06-11	374.19	996.86	59.95	0.00307095	0.00944781	0.00385131
2009-06-12	374.086	994.39	59.78	-0.000276865	-0.00247778	-0.0028357
2009-06-15	373.681	968.5	59.26	-0.00108264	-0.0260361	-0.00869856
2009-06-16	375.641	960.02	59.35	0.00524377	-0.00875581	0.00151873
2009-06-17	376.515	952.44	59.32	0.00232749	-0.00789567	-0.000505476
2009-06-18	375.795	958.48	59.29	-0.00191254	0.00634161	-0.000505732
2009-06-19	376.124	964.8	59.41	0.000876009	0.00659377	0.00202395
2009-06-22	376.865	939.17	58.94	0.00196903	-0.0265651	-0.00791113
2009-06-23	378.611	938.31	59.08	0.00463402	-0.000915702	0.0023753
2009-06-24	379.281	951.09	59.38	0.00176936	0.0136202	0.00507786
2009-06-25	378.048	957.56	59.51	-0.0032522	0.00680272	0.00218929
2009-06-26	381.12	963.77	59.77	0.00812649	0.00648523	0.00436901
2009-06-29	381.182	970.77	59.75	0.000163728	0.00726314	-0.000334616
2009-06-30	380.339	964.05	59.73	-0.00221128	-0.00692234	-0.000334728
2009-07-01	381.299	972.85	59.93	0.00252222	0.00912816	0.0033484
2009-07-02	381.393	947.71	59.57	0.000247575	-0.0258416	-0.00600701
2009-07-03	381.316	946.8	59.58	-0.00020294	-0.000960209	0.00016787
2009-07-06	381.719	940.86	59.47	0.00105818	-0.00627376	-0.00184626
2009-07-07	382.371	929.9	59.39	0.00170806	-0.0116489	-0.00134522
2009-07-08	383.101	921.14	59.43	0.00190992	-0.00942037	0.000673514
2009-07-09	384.107	926.6	59.74	0.00262463	0.00592744	0.00521622
2009-07-10	385.144	921.4	59.74	0.00270055	-0.00561191	0
2009-07-13	384.818	934.78	60	-0.000847475	0.0145214	0.00435219
2009-07-14	384.052	945.72	60.16	-0.00199055	0.0117033	0.00266667
2009-07-15	384.077	972.24	60.87	6.4835e-05	0.0280421	0.0118019
2009-07-16	385.107	980.58	61.13	0.00268176	0.00857813	0.0042714
2009-07-17	384.248	982.5	61.24	-0.00223055	0.00195802	0.00179944
2009-07-20	386.073	995.67	61.66	0.00475084	0.0134046	0.00685826
2009-07-21	387.626	1004.78	61.94	0.00402126	0.00914962	0.00454103
2009-07-22	387.058	1005.29	62.03	-0.00146481	0.000507574	0.00145302
2009-07-23	385.667	1024.71	62.51	-0.00359455	0.0193178	0.00773819
2009-07-24	385.625	1027.49	62.57	-0.000107606	0.00271296	0.000959846
2009-07-27	385.514	1032.26	62.92	-0.000288622	0.00464238	0.00559374
2009-07-28	386.447	1028.21	62.94	0.00241937	-0.00392343	0.000317864
2009-07-29	385.163	1023.42	62.71	-0.0033218	-0.00465858	-0.00365427
2009-07-30	385.376	1038.79	62.99	0.000553792	0.0150183	0.004465
2009-07-31	388.762	1044.75	63.44	0.00878544	0.00573744	0.00714399
2009-08-03	390.562	1065.59	64.05	0.00462931	0.0199474	0.00961538
2009-08-04	390.045	1066.8	64.17	-0.00132348	0.00113552	0.00187354
2009-08-05	389.981	1061.64	64.2	-0.000164597	-0.0048369	0.000467508
2009-08-06	389.443	1059.24	64.07	-0.00137776	-0.00226065	-0.00202492
2009-08-07	385.409	1063.21	63.79	-0.0103584	0.00374797	-0.00437022
2009-08-10	385.847	1060.15	63.7	0.00113594	-0.00287808	-0.00141088
2009-08-11	386.955	1049.34	63.67	0.00287186	-0.0101967	-0.000470958
2009-08-12	387.682	1058.58	63.83	0.00187955	0.00880553	0.00251296
2009-08-13	390.04	1071.06	64.15	0.00608178	0.0117894	0.00501332
2009-08-14	391.109	1063.98	64.09	0.002741	-0.00661027	-0.000935308
2009-08-17	389.899	1034.28	63.36	-0.00309325	-0.0279141	-0.0113902
2009-08-18	389.941	1045.12	63.65	0.000106951	0.0104807	0.00457702
2009-08-19	392.199	1050.65	63.88	0.00578933	0.00529126	0.00361351
2009-08-20	392.253	1063.12	64.16	0.000137685	0.0118688	0.00438322
2009-08-21	392.102	1080.57	64.55	-0.000383681	0.016414	0.00607855
2009-08-24	392.569	1087.77	64.7	0.00118949	0.00666315	0.00232378
2009-08-25	393.638	1090.65	64.82	0.0027236	0.00264762	0.00185471
2009-08-26	392.642	1086.61	64.76	-0.00253024	-0.00370421	-0.00092564
2009-08-27	393.06	1085.78	64.91	0.00106433	-0.000763844	0.00231624
2009-08-28	394.908	1094.09	65.23	0.00470336	0.00765348	0.0049299
2009-08-31	395.591	1085.6	65.09	0.001728	-0.00775987	-0.00214625
2009-09-01	394.994	1066.63	64.63	-0.00150939	-0.0174742	-0.00706714
2009-09-02	395.394	1058.95	64.67	0.00101318	-0.00720025	0.000618908
2009-09-03	395.37	1064.26	64.91	-6.14577e-05	0.0050144	0.00371115
2009-09-04	394.604	1075.41	65.13	-0.00193616	0.0104768	0.00338931
2009-09-07	395.465	1085.24	65.36	0.00218269	0.0091407	0.0035314
2009-09-08	398.212	1098.55	65.93	0.00694549	0.0122646	0.00872093
2009-09-09	398.825	1106.31	66.35	0.00153938	0.00706386	0.00637039
2009-09-10	399.988	1114.8	66.61	0.00291682	0.00767416	0.00391861
2009-09-11	402.297	1119.22	66.97	0.00577092	0.00396484	0.00540459
2009-09-14	401.789	1118.31	66.93	-0.001262	-0.000813066	-0.000597282
2009-09-15	400.63	1119.9	67.1	-0.00288435	0.00142179	0.00253997
2009-09-16	401.743	1138.33	67.59	0.00277663	0.0164568	0.00730253
2009-09-17	402.631	1142.29	67.64	0.00221087	0.00347878	0.000739754
2009-09-18	401.402	1139.43	67.5	-0.00305143	-0.00250374	-0.00206978
2009-09-21	400.546	1130.87	67.38	-0.00213252	-0.00751253	-0.00177778
2009-09-22	402.348	1143.38	67.79	0.00449811	0.0110623	0.00608489
2009-09-23	402.775	1137.89	67.71	0.00106102	-0.00480155	-0.00118012
2009-09-24	402.557	1122.92	67.41	-0.000540501	-0.0131559	-0.00443066
2009-09-25	403.726	1115.4	67.39	0.00290518	-0.00669683	-0.000296692
2009-09-28	403.864	1127.6	67.61	0.00034132	0.0109378	0.00326458
2009-09-29	402.622	1125.57	67.43	-0.00307727	-0.00180028	-0.00266233
2009-09-30	404.045	1126.98	67.59	0.00353508	0.0012527	0.00237283		0.38629	0.944042
2009-10-01	404.276	1102.04	66.99	0.000571224	-0.0221299	-0.00887705
2009-10-02	404.934	1088.9	66.76	0.00162785	-0.0119233	-0.00343335
2009-10-05	405.286	1099.44	67.1	0.000871254	0.00967949	0.00509287
2009-10-06	407.153	1121.63	67.77	0.00460563	0.020183	0.0099851
2009-10-07	406.916	1122.97	67.77	-0.000581845	0.00119469	0
2009-10-08	408.224	1137.59	68.25	0.00321393	0.013019	0.00708278
2009-10-09	405.771	1139.84	68.23	-0.00600798	0.00197787	-0.00029304
2009-10-12	406.327	1145.92	68.33	0.00136974	0.00533408	0.00146563
2009-10-13	407.018	1142.15	68.41	0.00169912	-0.00328993	0.00117079
2009-10-14	407.351	1162.57	68.93	0.000819866	0.0178786	0.00760123
2009-10-15	406.501	1166.65	68.94	-0.00208837	0.00350947	0.000145075
2009-10-16	405.702	1156.2	68.62	-0.00196506	-0.00895727	-0.00464172
2009-10-19	406.929	1170.64	68.93	0.00302464	0.0124892	0.00451763
2009-10-20	407.567	1166.03	68.72	0.00156907	-0.00393802	-0.00304657
2009-10-21	407.038	1163.52	68.79	-0.00129868	-0.0021526	0.00101863
2009-10-22	406.631	1163.5	68.71	-0.000999415	-1.71892e-05	-0.00116296
2009-10-23	405.734	1153.42	68.53	-0.00220618	-0.00866352	-0.00261971
2009-10-26	404.523	1139.87	68.35	-0.00298496	-0.0117477	-0.00262659
2009-10-27	404.444	1131.44	67.9	-0.000196281	-0.00739558	-0.00658376
2009-10-28	404.966	1108.97	67.07	0.0012919	-0.0198596	-0.0122239
2009-10-29	404.721	1127.81	67.62	-0.00060647	0.0169887	0.00820039
2009-10-30	405.943	1106.17	67.12	0.0030206	-0.0191876	-0.00739426
2009-11-02	406.323	1109.24	67.27	0.000935353	0.00277534	0.0022348
2009-11-03	404.591	1104.09	67.05	-0.00426336	-0.00464282	-0.0032704
2009-11-04	405.317	1115.33	67.45	0.00179589	0.0101803	0.0059657
2009-11-05	405.956	1128.34	67.75	0.00157531	0.0116647	0.00444774
2009-11-06	406.671	1132.19	67.88	0.00176226	0.00341209	0.00191882
2009-11-09	408.835	1157.71	68.48	0.00532052	0.0225404	0.00883913
2009-11-10	409.043	1156.84	68.41	0.000510475	-0.000751484	-0.0010222
2009-11-11	409.278	1162.16	68.61	0.000574511	0.00459873	0.00292355
2009-11-12	408.165	1152.5	68.31	-0.00272137	-0.00831211	-0.00437254
2009-11-13	409.208	1158.26	68.64	0.00255681	0.00499783	0.00483092
2009-11-16	411.572	1175.4	69.13	0.0057753	0.0147981	0.00713869
2009-11-17	410.738	1169.56	68.94	-0.00202419	-0.00496852	-0.00274844
2009-11-18	411.857	1171.54	69.16	0.0027229	0.00169294	0.00319118
2009-11-19	411.02	1151.98	68.71	-0.0020308	-0.016696	-0.00650665
2009-11-20	410.439	1145.72	68.55	-0.00141356	-0.00543412	-0.00232863
2009-11-23	411.961	1165.83	68.93	0.00370603	0.0175523	0.0055434
2009-11-24	412.589	1160.14	68.95	0.00152636	-0.00488064	0.000290149
2009-11-25	414.464	1170.71	69.39	0.0045435	0.00911097	0.00638144
2009-11-26	414.952	1154.87	69.08	0.00117694	-0.0135303	-0.0044675
2009-11-27	415.098	1144.58	68.82	0.000353535	-0.00891009	-0.00376375
2009-11-30	416.28	1149.01	68.9	0.00284631	0.00387042	0.00116245
2009-12-01	417.025	1171.94	69.46	0.00179038	0.0199563	0.00812772
2009-12-02	416.064	1173.86	69.59	-0.00230538	0.00163831	0.00187158
2009-12-03	414.679	1170.57	69.5	-0.0033293	-0.00280272	-0.00129329
2009-12-04	410.307	1168.9	69.2	-0.0105419	-0.00142666	-0.00431655
2009-12-07	410.499	1165.33	69.15	0.000466724	-0.00305415	-0.000722543
2009-12-08	411.005	1151.38	69.01	0.00123289	-0.0119709	-0.00202458
2009-12-09	411.27	1148.94	69.09	0.000645978	-0.0021192	0.00115925
2009-12-10	410.115	1154.07	69.2	-0.00280959	0.00446499	0.00159213
2009-12-11	407.748	1155.54	69.19	-0.00577131	0.00127375	-0.000144509
2009-12-14	409.176	1164.87	69.57	0.00350192	0.00807415	0.00549212
2009-12-15	406.655	1157.84	69.33	-0.00616092	-0.00603501	-0.00344976
2009-12-16	407.671	1165.71	69.68	0.00249868	0.00679714	0.00504832
2009-12-17	405.721	1145.38	69.08	-0.00478425	-0.01744	-0.00861079
2009-12-18	404.482	1144.11	69.1	-0.00305185	-0.0011088	0.000289519
2009-12-21	403.612	1155.78	69.38	-0.00215213	0.0102001	0.0040521
2009-12-22	401.19	1159.32	69.38	-0.00600082	0.00306287	0
2009-12-23	401.95	1166.32	69.69	0.00189586	0.00603802	0.00446815
2009-12-24	401.721	1172.16	69.89	-0.00057022	0.0050072	0.00286985
2009-12-25	401.72	1171.56	69.94	-1.99143e-06	-0.000511876	0.00071541
2009-12-28	401.548	1176.35	69.95	-0.000428158	0.00408857	0.00014298
2009-12-29	401.882	1177.97	69.87	0.000831282	0.00137714	-0.00114367
2009-12-30	400.456	1171.29	69.78	-0.00354805	-0.00567077	-0.00128811
2009-12-31	400.617	1168.47	69.79	0.000400293	-0.0024076	0.000143308
2010-01-04	402.631	1189.39	70.45	0.005028	0.0179038	0.00945694
2010-01-05	403.782	1192.89	70.71	0.00285895	0.00294268	0.00369056
2010-01-06	402.355	1193.52	70.94	-0.00353433	0.000528129	0.00325272
2010-01-07	401.455	1192.91	70.9	-0.00223609	-0.000511093	-0.000563857
2010-01-08	401.956	1198.26	71.23	0.00124746	0.00448483	0.00465444
2010-01-11	404.708	1207.22	71.62	0.00684652	0.00747751	0.00547522
2010-01-12	407.138	1199.34	71.3	0.00600458	-0.00652739	-0.00446803
2010-01-13	406.288	1201.61	71.3	-0.00208823	0.00189271	0
2010-01-14	406.632	1207.98	71.53	0.000847921	0.00530122	0.00322581
2010-01-15	406.467	1195.66	71.16	-0.000407493	-0.0101988	-0.00517265
2010-01-18	406.927	1198.22	71.21	0.00113343	0.00214108	0.000702642
2010-01-19	405.272	1203.33	71.19	-0.00406805	0.00426466	-0.000280859
2010-01-20	403.717	1184.49	70.62	-0.00383619	-0.0156566	-0.00800674
2010-01-21	403.483	1166.93	70.03	-0.000580604	-0.0148249	-0.00835457
2010-01-22	404.794	1149.89	69.66	0.00324995	-0.0146024	-0.00528345
2010-01-25	405.032	1148.99	69.69	0.0005882	-0.000782684	0.000430663
2010-01-26	404.696	1143.44	69.49	-0.000831045	-0.00483033	-0.00286985
2010-01-27	404.419	1140.28	69.41	-0.000684218	-0.00276359	-0.00115124
2010-01-28	402.957	1128.32	69.04	-0.00361358	-0.0104887	-0.00533064
2010-01-29	402.272	1119.54	68.67	-0.00170217	-0.00778148	-0.00535921
2010-02-01	401.843	1129.29	69.03	-0.00106446	0.00870893	0.00524246
2010-02-02	402.935	1144.96	69.49	0.00271574	0.013876	0.00666377
2010-02-03	401.584	1138.9	69.35	-0.00335166	-0.00529276	-0.00201468
2010-02-04	401.165	1106.37	68.6	-0.00104412	-0.0285626	-0.0108147
2010-02-05	401.282	1095.48	68.26	0.0002919	-0.009843	-0.00495627
2010-02-08	401.232	1092.63	68.26	-0.000124351	-0.0026016	0
2010-02-09	401.243	1101.18	68.52	2.61694e-05	0.00782516	0.00380897
2010-02-10	400.283	1101.44	68.34	-0.00239232	0.00023611	-0.00262697
2010-02-11	399.311	1108.27	68.52	-0.00242753	0.00620097	0.00263389
2010-02-12	399.711	1107.32	68.44	0.00100298	-0.000857192	-0.00116754
2010-02-15	399.582	1107.42	68.43	-0.000324484	9.03081e-05	-0.000146113
2010-02-16	400.734	1124.86	68.86	0.00288276	0.0157483	0.00628379
2010-02-17	399.617	1133.79	68.89	-0.00278689	0.00793877	0.000435667
2010-02-18	398.696	1138.94	68.95	-0.00230446	0.00454229	0.000870954
2010-02-19	396.27	1134.45	68.78	-0.00608358	-0.00394226	-0.00246555
2010-02-22	398.143	1139.82	69.02	0.00472531	0.00473357	0.00348939
2010-02-23	399.789	1128.52	68.8	0.00413419	-0.00991385	-0.00318748
2010-02-24	400.507	1133.2	68.94	0.00179695	0.00414702	0.00203488
2010-02-25	400.594	1124.02	68.84	0.000215477	-0.00810095	-0.00145054
2010-02-26	402.571	1133.35	69.21	0.00493593	0.00830056	0.00537478
2010-03-01	400.304	1140.58	69.43	-0.00563155	0.00637932	0.00317873
2010-03-02	401.743	1149.39	69.67	0.00359477	0.00772414	0.00345672
2010-03-03	403.546	1157.37	70.12	0.00448745	0.00694281	0.00645902
2010-03-04	402.68	1155.6	69.98	-0.002144	-0.00152933	-0.00199658
2010-03-05	401.132	1170.46	70.32	-0.00384523	0.0128591	0.00485853
2010-03-08	401.624	1174.7	70.41	0.00122678	0.00362251	0.00127986
2010-03-09	401.859	1174.11	70.43	0.000585373	-0.000502256	0.000284051
2010-03-10	401.802	1180.31	70.57	-0.00014209	0.0052806	0.00198779
2010-03-11	401.805	1182.69	70.68	7.21748e-06	0.00201642	0.00155874
2010-03-12	402.863	1187.37	70.9	0.00263287	0.00395708	0.00311262
2010-03-15	402.159	1181.99	70.73	-0.00174749	-0.00453102	-0.00239774
2010-03-16	404.019	1193.73	71.11	0.00462553	0.0099324	0.00537254
2010-03-17	404.375	1202.51	71.47	0.000881146	0.0073551	0.00506258
2010-03-18	402.666	1196.71	71.19	-0.00422726	-0.00482324	-0.00391773
2010-03-19	401.557	1190.78	70.91	-0.00275315	-0.00495525	-0.00393314
2010-03-22	401.994	1193.45	71.18	0.00108727	0.00224223	0.00380764
2010-03-23	402.484	1200.86	71.28	0.00121942	0.00620889	0.00140489
2010-03-24	398.209	1190.33	70.79	-0.0106201	-0.00876872	-0.0068743
2010-03-25	396.966	1191.75	70.69	-0.00312273	0.00119295	-0.00141263
2010-03-26	397.725	1193.41	70.85	0.00191301	0.00139291	0.0022634
2010-03-29	398.744	1200.62	71.07	0.00256006	0.00604151	0.00310515
2010-03-30	398.223	1201.1	70.93	-0.0013066	0.000399793	-0.00196989
2010-03-31	399.528	1200.53	70.88	0.00327857	-0.000474565	-0.00070492
2010-04-01	399.563	1212.14	71.28	8.71027e-05	0.00967073	0.00564334
2010-04-02	399.008	1212.76	71.15	-0.00138877	0.000511492	-0.00182379
2010-04-05	398.349	1217.36	71.36	-0.00165285	0.003793	0.00295151
2010-04-06	396.904	1218.12	71.35	-0.00362672	0.000624302	-0.000140135
2010-04-07	397.6	1213.33	71.25	0.00175307	-0.00393229	-0.00140154
2010-04-08	398.193	1211.27	71.15	0.00149296	-0.00169781	-0.00140351
2010-04-09	398.833	1223.32	71.52	0.00160651	0.00994824	0.00520028
2010-04-12	401.015	1229.35	71.65	0.00547071	0.00492921	0.00181767
2010-04-13	401.042	1226.01	71.59	6.78279e-05	-0.00271688	-0.000837404
2010-04-14	401.512	1239.31	72.13	0.00117095	0.0108482	0.00754295
2010-04-15	401.463	1241.7	72.09	-0.00012179	0.00192849	-0.000554554
2010-04-16	402.161	1222.25	71.7	0.00173814	-0.015664	-0.0054099
2010-04-19	401.371	1217.51	71.42	-0.0019624	-0.00387809	-0.00390516
2010-04-20	400.725	1228.05	71.59	-0.00161023	0.00865701	0.00238029
2010-04-21	400.513	1225.37	71.53	-0.000529291	-0.00218232	-0.000838106
2010-04-22	399.39	1218.73	71.47	-0.0028034	-0.00541877	-0.000838809
2010-04-23	398.635	1225.38	71.68	-0.00189138	0.0054565	0.0029383
2010-04-26	398.583	1228.59	71.95	-0.000129943	0.0026196	0.00376674
2010-04-27	399.505	1202.48	71.3	0.00231219	-0.021252	-0.00903405
2010-04-28	397.145	1194.23	70.88	-0.00590556	-0.00686082	-0.0058906
2010-04-29	398.329	1208.26	71.26	0.00298052	0.0117482	0.00536117
2010-04-30	399.592	1198.56	70.97	0.003172	-0.00802807	-0.0040696
2010-05-03	399.259	1202.32	70.97	-0.000835852	0.0031371	0
2010-05-04	397.245	1171.4	70.03	-0.00504385	-0.0257169	-0.013245
2010-05-05	395.904	1157.86	69.6	-0.00337525	-0.0115588	-0.00614023
2010-05-06	394.843	1125.36	68.78	-0.00267944	-0.028069	-0.0117816
2010-05-07	394.303	1099.58	68.14	-0.00136763	-0.0229082	-0.00930503
2010-05-10	395.81	1153.48	69.35	0.00382193	0.0490187	0.0177576
2010-05-11	394.728	1144.89	69.03	-0.00273389	-0.00744703	-0.00461428
2010-05-12	394.654	1158.71	69.38	-0.000188484	0.012071	0.00507026
2010-05-13	394.177	1152.64	69.28	-0.00120815	-0.00523858	-0.00144134
2010-05-14	394.03	1123.78	68.42	-0.000373183	-0.0250382	-0.0124134
2010-05-17	392.386	1116.02	67.97	-0.00417253	-0.00690527	-0.00657702
2010-05-18	393.445	1111.91	67.84	0.0026999	-0.00368273	-0.00191261
2010-05-19	393.48	1095.69	67.35	8.97203e-05	-0.0145875	-0.00722288
2010-05-20	395.244	1063.61	66.29	0.00448256	-0.0292784	-0.0157387
2010-05-21	397.586	1073.61	66.66	0.00592469	0.00940194	0.00558154
2010-05-24	395.114	1064.01	66.19	-0.00621803	-0.00894179	-0.00705071
2010-05-25	394.416	1048.53	65.57	-0.00176658	-0.0145487	-0.00936697
2010-05-26	393.411	1053.25	65.85	-0.0025463	0.00450154	0.00427025
2010-05-27	392.767	1084.67	66.98	-0.00163696	0.0298315	0.0171602
2010-05-28	393.823	1080.3	66.94	0.00268836	-0.00402888	-0.000597193
2010-05-31	393.346	1079.8	66.86	-0.0012107	-0.000462834	-0.0011951
2010-06-01	393.523	1069.54	66.37	0.000448714	-0.00950176	-0.00732875
2010-06-02	391.418	1079.22	66.48	-0.00534835	0.00905062	0.00165738
2010-06-03	391.212	1091	66.82	-0.00052578	0.0109153	0.00511432
2010-06-04	391.183	1060.27	66.08	-7.59178e-05	-0.0281668	-0.0110745
2010-06-07	390.073	1041.4	65.51	-0.00283601	-0.0177974	-0.00862591
2010-06-08	390.833	1045.48	65.55	0.00194835	0.0039178	0.000610594
2010-06-09	391.925	1050.35	65.68	0.00279429	0.00465815	0.00198322
2010-06-10	391.907	1075.33	66.26	-4.59271e-05	0.0237825	0.00883069
2010-06-11	392.299	1080.68	66.35	0.000998705	0.00497522	0.00135829
2010-06-14	393.808	1091.22	66.86	0.00384681	0.00975312	0.00768651
2010-06-15	394.21	1108.34	67.38	0.0010208	0.0156889	0.00777745
2010-06-16	394.384	1111.11	67.46	0.000440882	0.00249923	0.0011873
2010-06-17	395.896	1112.76	67.59	0.00383459	0.001485	0.00192707
2010-06-18	396.182	1115.35	67.65	0.000722412	0.00232755	0.000887705
2010-06-21	396.292	1120.55	67.98	0.000278155	0.00466221	0.00487805
2010-06-22	396.504	1105.21	67.65	0.000534959	-0.0136897	-0.00485437
2010-06-23	396.704	1095.86	67.5	0.000504156	-0.00845993	-0.00221729
2010-06-24	398.279	1082.39	67.39	0.00396946	-0.0122917	-0.00162963
2010-06-25	398.061	1079.52	67.32	-0.000546853	-0.00265154	-0.00103873
2010-06-28	399.352	1082.59	67.34	0.00324297	0.00284386	0.000297089
2010-06-29	398.743	1048.09	66.47	-0.00152497	-0.031868	-0.0129195
2010-06-30	399.371	1041.32	66.43	0.00157545	-0.00645937	-0.000601775
2010-07-01	402.915	1036.08	66.55	0.0088747	-0.00503207	0.00180641
2010-07-02	403.505	1036.62	66.58	0.00146234	0.000521195	0.000450789
2010-07-05	403	1033.74	66.48	-0.00125129	-0.00277826	-0.00150195
2010-07-06	404.87	1051.6	66.96	0.00464095	0.0172771	0.00722022
2010-07-07	404.475	1071.75	67.48	-0.000976116	0.0191613	0.00776583
2010-07-08	403.841	1084.87	67.69	-0.00156598	0.0122417	0.00311203
2010-07-09	403.477	1091.53	67.93	-0.000903325	0.00613898	0.00354558
2010-07-12	403.444	1091.47	67.9	-8.05499e-05	-5.49687e-05	-0.000441631
2010-07-13	404.317	1109.01	68.53	0.00216288	0.0160701	0.00927835
2010-07-14	404.872	1113.08	68.77	0.00137244	0.00366994	0.00350212
2010-07-15	408.014	1113.12	69.01	0.00776049	3.59363e-05	0.00348989
2010-07-16	409.773	1089.89	68.63	0.00431187	-0.0208693	-0.00550645
2010-07-19	409.349	1089.31	68.73	-0.00103423	-0.000532164	0.00145709
2010-07-20	408.462	1093.51	68.83	-0.00216734	0.00385565	0.00145497
2010-07-21	408.385	1088.38	68.72	-0.000188512	-0.00469132	-0.00159814
2010-07-22	409.341	1110.1	69.44	0.00234215	0.0199563	0.0104773
2010-07-23	408.08	1117.45	69.64	-0.0030808	0.00662103	0.00288018
2010-07-26	409.433	1129.75	70.1	0.00331601	0.0110072	0.0066054
2010-07-27	409.469	1130.92	69.98	8.64609e-05	0.00103563	-0.00171184
2010-07-28	410.334	1129.3	69.91	0.00211152	-0.00143246	-0.00100029
2010-07-29	411.812	1128.23	70.04	0.0036039	-0.00094749	0.00185953
2010-07-30	412.942	1124.83	70.06	0.00274251	-0.00301357	0.000285551
2010-08-02	414.877	1152.17	70.86	0.00468734	0.0243059	0.0114188
2010-08-03	416.785	1152.99	70.96	0.00459774	0.000711701	0.00141123
2010-08-04	415.628	1152.5	70.94	-0.00277553	-0.000424982	-0.000281849
2010-08-05	416.469	1153.01	71.01	0.00202272	0.000442516	0.000986749
2010-08-06	419.118	1152.25	71.23	0.00636206	-0.000659144	0.00309816
2010-08-09	418.302	1158.18	71.21	-0.00194718	0.00514645	-0.000280781
2010-08-10	416.231	1145.36	70.74	-0.0049524	-0.0110691	-0.0066002
2010-08-11	415.961	1112.83	69.9	-0.000648439	-0.0284016	-0.0118745
2010-08-12	414.54	1106.07	69.57	-0.00341523	-0.0060746	-0.00472103
2010-08-13	413.886	1103.56	69.39	-0.00157741	-0.0022693	-0.00258732
2010-08-16	416.993	1106.21	69.62	0.00750738	0.00240132	0.0033146
2010-08-17	416.785	1118.89	69.98	-0.000499049	0.0114626	0.00517093
2010-08-18	417.257	1119.66	70.13	0.0011308	0.000688182	0.00214347
2010-08-19	418.183	1106.91	69.93	0.00221902	-0.0113874	-0.00285185
2010-08-20	415.598	1093.77	69.5	-0.00618151	-0.0118709	-0.00614901
2010-08-23	415.983	1093.24	69.51	0.000927099	-0.000484563	0.000143885
2010-08-24	418.372	1079.04	69.3	0.00574351	-0.0129889	-0.00302115
2010-08-25	417.217	1073.83	69.15	-0.00276094	-0.00482837	-0.0021645
2010-08-26	418.701	1077.34	69.25	0.00355642	0.00326867	0.00144613
2010-08-27	416.402	1089.24	69.57	-0.00548912	0.0110457	0.00462094
2010-08-30	417.336	1083.62	69.43	0.00224134	-0.00515956	-0.00201236
2010-08-31	418.689	1080.7	69.47	0.00324223	-0.00269467	0.00057612
2010-09-01	418.122	1111.52	70.18	-0.00135279	0.0285186	0.0102202
2010-09-02	417.66	1119.15	70.51	-0.00110542	0.00686447	0.00470219
2010-09-03	417.153	1131.49	70.8	-0.00121462	0.0110262	0.00411289
2010-09-06	417.254	1136.22	70.91	0.000242597	0.00418033	0.00155367
2010-09-07	417.548	1123.68	70.62	0.000704607	-0.0110366	-0.00408969
2010-09-08	417.318	1128.58	70.82	-0.000551074	0.00436067	0.00283206
2010-09-09	416.537	1136.71	70.92	-0.00187123	0.00720374	0.00141203
2010-09-10	415.048	1139.02	70.94	-0.00357495	0.00203218	0.000282008
2010-09-13	417.424	1154.48	71.55	0.0057256	0.0135731	0.00859882
2010-09-14	420.114	1158.15	71.87	0.0064426	0.00317892	0.0044724
2010-09-15	418.125	1159.21	71.63	-0.00473443	0.000915253	-0.00333936
2010-09-16	417.882	1157.07	71.71	-0.000579253	-0.00184608	0.00111685
2010-09-17	417.239	1156.1	71.77	-0.00153943	-0.000838324	0.000836703
2010-09-20	417.622	1171.56	72.07	0.000917939	0.0133725	0.00418002
2010-09-21	419.56	1169.47	72.11	0.00464032	-0.00178395	0.000555016
2010-09-22	424.145	1170.55	72.43	0.0109286	0.000923495	0.00443766
2010-09-23	423.63	1163.33	72.27	-0.00121468	-0.00616804	-0.00220903
2010-09-24	424.779	1183.03	72.78	0.00271251	0.0169341	0.00705687
2010-09-27	425.865	1180.6	72.82	0.00255733	-0.00205405	0.000549602
2010-09-28	427.339	1184.13	73.02	0.00345884	0.00299001	0.0027465
2010-09-29	428.039	1183.96	73	0.00164039	-0.000143565	-0.000273898
2010-09-30	428.514	1179.19	72.86	0.00110948	-0.00402885	-0.00191781
2010-10-01	429.693	1184.19	73.18	0.0027516	0.0042402	0.00439198
2010-10-04	429.803	1175.34	73.01	0.0002546	-0.00747346	-0.00232304
2010-10-05	431.737	1199	73.64	0.0045009	0.0201303	0.00862895
2010-10-06	433.643	1205.33	73.87	0.00441356	0.0052794	0.0031233
2010-10-07	434.427	1206.36	73.92	0.0018084	0.000854538	0.000676865
2010-10-08	435.128	1209.77	74.2	0.00161385	0.00282669	0.00378788
2010-10-11	434.75	1210.44	74.23	-0.000869859	0.000553824	0.000404313
2010-10-12	434.282	1207.82	74.23	-0.00107487	-0.0021645	0
2010-10-13	435.404	1222.06	74.72	0.00258242	0.0117898	0.0066011
2010-10-14	436.816	1226.07	75.06	0.00324388	0.00328134	0.00455032
2010-10-15	435.159	1223.43	75.08	-0.00379359	-0.00215322	0.000266454
2010-10-18	435.157	1227.86	74.98	-4.13642e-06	0.00362097	-0.00133191
2010-10-19	432.141	1208.85	74.39	-0.00693197	-0.0154822	-0.00786877
2010-10-20	434.97	1221.86	74.92	0.00654694	0.0107623	0.00712461
2010-10-21	434.514	1224.92	74.98	-0.00104812	0.00250438	0.000800854
2010-10-22	433.263	1222.96	74.93	-0.00287885	-0.0016001	-0.000666844
2010-10-25	435.267	1229.69	75.36	0.00462352	0.00550304	0.00573869
2010-10-26	432.827	1223.8	75.11	-0.00560461	-0.00478983	-0.00331741
2010-10-27	430.063	1213.89	74.9	-0.00638662	-0.00809773	-0.0027959
2010-10-28	432.766	1221.35	75.24	0.00628629	0.00614553	0.00453939
2010-10-29	433.895	1222.23	75.36	0.00260926	0.000720514	0.0015949
2010-11-01	434.059	1223.31	75.39	0.000376128	0.000883631	0.000398089
2010-11-02	435.522	1233.98	75.74	0.00337143	0.00872224	0.00464253
2010-11-03	435.71	1233.94	75.83	0.000430977	-3.24154e-05	0.00118828
2010-11-04	439.103	1263.41	76.74	0.00778707	0.0238828	0.0120005
2010-11-05	435.916	1264.73	76.76	-0.00725685	0.00104479	0.00026062
2010-11-08	434.312	1261.37	76.7	-0.00367961	-0.00265669	-0.000781657
2010-11-09	433.918	1258.77	76.64	-0.000907642	-0.00206125	-0.000782269
2010-11-10	429.385	1250.41	76.31	-0.0104467	-0.0066414	-0.00430585
2010-11-11	429.218	1248.13	76.15	-0.000388463	-0.0018234	-0.00209671
2010-11-12	428.476	1236.35	75.83	-0.00172803	-0.00943812	-0.00420223
2010-11-15	425.384	1235.37	75.64	-0.00721813	-0.000792656	-0.0025056
2010-11-16	424.333	1212.56	74.79	-0.00247001	-0.0184641	-0.0112374
2010-11-17	424.608	1214.57	74.83	0.000649019	0.00165765	0.000534831
2010-11-18	423.798	1234.12	75.28	-0.00190788	0.0160962	0.00601363
2010-11-19	424.727	1235.33	75.35	0.00219185	0.000980456	0.000929862
2010-11-22	424.96	1231.42	75.34	0.000548823	-0.00316515	-0.000132714
2010-11-23	423.859	1210.65	74.65	-0.00259201	-0.0168667	-0.00915848
2010-11-24	421.777	1221.91	74.85	-0.00491154	0.00930079	0.00267917
2010-11-25	421.005	1223.73	74.91	-0.00182893	0.00148947	0.000801603
2010-11-26	418.79	1210.36	74.44	-0.00526193	-0.0109256	-0.0062742
2010-11-29	416.995	1200.86	74.12	-0.00428663	-0.0078489	-0.00429876
2010-11-30	417.378	1193.56	73.97	0.000919435	-0.00607898	-0.00202375
2010-12-01	416.106	1216.68	74.5	-0.00304831	0.0193706	0.00716507
2010-12-02	417.322	1237.41	75.35	0.00292281	0.0170382	0.0114094
2010-12-03	420.849	1247.15	75.83	0.00845078	0.00787128	0.00637027
2010-12-06	421.006	1244.75	75.75	0.000372105	-0.00192439	-0.00105499
2010-12-07	419.161	1249.36	75.85	-0.00438046	0.00370355	0.00132013
2010-12-08	415.3	1246.56	75.53	-0.00921244	-0.00224115	-0.00421885
2010-12-09	415.571	1251.22	75.49	0.0006523	0.00373829	-0.000529591
2010-12-10	415.831	1256.52	75.69	0.000625645	0.00423587	0.00264936
2010-12-13	417.517	1265.32	76.09	0.0040555	0.00700347	0.00528471
2010-12-14	416.227	1267.7	76.08	-0.00309065	0.00188095	-0.000131423
2010-12-15	414.713	1259.68	75.8	-0.00363624	-0.00632642	-0.00368034
2010-12-16	413.138	1260.04	75.73	-0.00379901	0.000285787	-0.000923483
2010-12-17	414.625	1257.84	75.74	0.00359928	-0.00174598	0.000132048
2010-12-20	415.146	1259.82	75.85	0.001258	0.00157413	0.00145234
2010-12-21	415.534	1271.28	76.13	0.000932683	0.00909654	0.0036915
2010-12-22	415.653	1273.73	76.14	0.000288063	0.00192719	0.000131354
2010-12-23	415.022	1273.48	76.32	-0.0015193	-0.000196274	0.00236407
2010-12-24	416.089	1274.42	76.32	0.00257167	0.000738135	0
2010-12-27	416.387	1272.94	76.34	0.000716433	-0.00116131	0.000262055
2010-12-28	416.592	1275.54	76.39	0.00049257	0.00204252	0.000654965
2010-12-29	417.689	1279.09	76.55	0.00263351	0.00278313	0.00209451
2010-12-30	419.753	1276.69	76.74	0.00494003	-0.00187633	0.00248204
2010-12-31	422.829	1280.07	77	0.00732812	0.00264747	0.00338806
2011-01-03	421.815	1287.94	76.9	-0.00239861	0.0061481	-0.0012987
2011-01-04	421.008	1289.26	77.3	-0.00191293	0.00102489	0.00520156
2011-01-05	416.503	1285.14	77.05	-0.0106998	-0.00319563	-0.00323415
2011-01-06	415.673	1283.66	76.96	-0.00199326	-0.00115163	-0.00116807
2011-01-07	416.498	1281.41	76.87	0.00198522	-0.0017528	-0.00116944
2011-01-10	416.172	1275.61	76.71	-0.000782237	-0.00452626	-0.00208144
2011-01-11	415.275	1282.23	76.85	-0.00215584	0.00518967	0.00182506
2011-01-12	416.407	1298.46	77.26	0.00272542	0.0126576	0.00533507
2011-01-13	419.943	1305.34	77.68	0.00849122	0.00529858	0.00543619
2011-01-14	419.914	1309	77.66	-6.88189e-05	0.00280387	-0.000257467
2011-01-17	419.365	1307.42	77.61	-0.00130694	-0.00120703	-0.000643832
2011-01-18	419.733	1316.17	77.96	0.000877756	0.00669257	0.00450973
2011-01-19	421.638	1308.81	77.8	0.00453884	-0.00559198	-0.00205233
2011-01-20	418.603	1295.09	77.27	-0.00719859	-0.0104828	-0.00681234
2011-01-21	421.254	1302.54	77.49	0.00633273	0.0057525	0.00284716
2011-01-24	422.561	1312.18	77.84	0.00310217	0.00740092	0.00451671
2011-01-25	422.906	1310.93	77.78	0.000816688	-0.000952613	-0.000770812
2011-01-26	422.418	1318.32	78.32	-0.00115416	0.00563722	0.00694266
2011-01-27	422.398	1321.14	78.35	-4.63996e-05	0.00213909	0.000383044
2011-01-28	422.427	1302.13	77.82	6.96026e-05	-0.0143891	-0.00676452
2011-01-31	423.59	1308.08	77.97	0.00275172	0.00456944	0.00192753
2011-02-01	424.497	1330.27	78.69	0.00214169	0.0169638	0.00923432
2011-02-02	424.351	1332.77	78.9	-0.000344879	0.00187932	0.0026687
2011-02-03	422.249	1329.93	78.85	-0.00495251	-0.0021309	-0.000633714
2011-02-04	420.125	1331.65	78.85	-0.00502997	0.0012933	0
2011-02-07	420	1339.44	79.12	-0.000296578	0.00584989	0.00342422
2011-02-08	420.602	1347.36	79.45	0.00143238	0.00591292	0.00417088
2011-02-09	420.353	1342.34	79.21	-0.000592008	-0.0037258	-0.00302077
2011-02-10	418.233	1337.85	79.12	-0.00504457	-0.00334491	-0.00113622
2011-02-11	418.486	1340.99	79.19	0.000605883	0.00234705	0.000884732
2011-02-14	417.701	1344.83	79.4	-0.00187485	0.00286356	0.00265185
2011-02-15	418.156	1344.27	79.24	0.0010881	-0.00041641	-0.00201511
2011-02-16	418.058	1352.03	79.55	-0.000233406	0.00577265	0.00391217
2011-02-17	420.312	1359.68	79.77	0.00539111	0.00565816	0.00276556
2011-02-18	420.558	1362.62	79.78	0.00058409	0.00216227	0.00012536
2011-02-21	421.359	1358.1	79.72	0.00190604	-0.00331714	-0.000752068
2011-02-22	422.783	1338.12	79	0.00337812	-0.0147117	-0.00903161
2011-02-23	423.792	1329.9	78.91	0.00238775	-0.00614295	-0.00113924
2011-02-24	425.224	1327.06	78.96	0.0033776	-0.0021355	0.000633633
2011-02-25	425.049	1341.3	79.47	-0.000410608	0.0107305	0.00645897
2011-02-28	426.084	1351.65	79.81	0.00243431	0.00771639	0.00427834
2011-03-01	426.149	1340.89	79.57	0.00015443	-0.00796064	-0.00300714
2011-03-02	426.655	1337.94	79.65	0.00118714	-0.00220003	0.0010054
2011-03-03	424.683	1352.05	80.08	-0.00462387	0.0105461	0.00539862
2011-03-04	426.072	1348.44	80.07	0.00327115	-0.00267002	-0.000124875
2011-03-07	426.647	1338.87	79.82	0.00135118	-0.00709709	-0.00312227
2011-03-08	424.183	1341.05	79.75	-0.0057762	0.00162824	-0.000876973
2011-03-09	425.135	1339.58	79.6	0.00224549	-0.00109616	-0.00188088
2011-03-10	424.301	1313.55	78.78	-0.00196384	-0.0194315	-0.0103015
2011-03-11	426.424	1315.07	78.96	0.00500494	0.00115717	0.00228484
2011-03-14	428.859	1301.31	78.74	0.00570887	-0.0104633	-0.00278622
2011-03-15	429.646	1271.87	78.12	0.00183487	-0.0226234	-0.00787402
2011-03-16	430.774	1260.15	78.07	0.00262589	-0.00921478	-0.000640041
2011-03-17	432.512	1279.69	78.59	0.0040346	0.0155061	0.00666069
2011-03-18	431.209	1287.13	78.67	-0.00301287	0.00581391	0.00101794
2011-03-21	431.231	1307.42	79.18	5.24108e-05	0.0157638	0.00648278
2011-03-22	431.445	1311.01	79.23	0.000496022	0.00274587	0.000631473
2011-03-23	430.734	1311.62	79.3	-0.00164772	0.00046529	0.000883504
2011-03-24	431.295	1324.04	79.77	0.00130196	0.00946921	0.00592686
2011-03-25	430.004	1325.85	79.69	-0.00299401	0.00136703	-0.00100288
2011-03-28	428.711	1321.61	79.55	-0.00300532	-0.00319795	-0.00175681
2011-03-29	427.255	1323.81	79.59	-0.00339599	0.00166464	0.000502828
2011-03-30	427.26	1335.98	79.9	1.14685e-05	0.00919316	0.00389496
2011-03-31	428.09	1334.93	79.96	0.00194238	-0.00078594	0.000750939
2011-04-01	426.181	1341.45	79.96	-0.00445957	0.00488415	0
2011-04-04	427.948	1345.62	80.1	0.00414612	0.00310858	0.00175088
2011-04-05	426.731	1343.64	80.14	-0.0028431	-0.00147144	0.000499376
2011-04-06	427.009	1348.86	80.26	0.000650057	0.00388497	0.00149738
2011-04-07	426.718	1345.2	80.17	-0.00068125	-0.0027134	-0.00112136
2011-04-08	427.841	1351.43	80.38	0.00263289	0.00463128	0.00261943
2011-04-11	428.488	1348.65	80.27	0.00151177	-0.00205708	-0.0013685
2011-04-12	430.555	1333.85	79.86	0.0048244	-0.0109739	-0.00510776
2011-04-13	430.805	1338.75	80.14	0.000580413	0.00367358	0.00350614
2011-04-14	431.287	1336.54	80.16	0.00111837	-0.00165079	0.000249563
2011-04-15	431.766	1338.04	80.26	0.00110924	0.0011223	0.0012475
2011-04-18	431.462	1316.91	79.59	-0.000702464	-0.0157918	-0.00834787
2011-04-19	432.598	1324.45	79.88	0.00263291	0.00572552	0.00364367
2011-04-20	434.297	1350.22	80.89	0.00392604	0.0194571	0.012644
2011-04-21	436.166	1360.95	81.38	0.00430443	0.00794685	0.00605761
2011-04-22	436.248	1361.03	81.3	0.000186855	5.87825e-05	-0.000983043
2011-04-25	436.305	1357.5	81.3	0.00013066	-0.00259362	0
2011-04-26	437.525	1366.69	81.53	0.00279805	0.0067698	0.00282903
2011-04-27	436.023	1371.38	81.5	-0.0034334	0.00343165	-0.000367963
2011-04-28	440.327	1384.94	82.02	0.00987126	0.00988785	0.00638037
2011-04-29	441.359	1388.62	82.18	0.00234326	0.00265715	0.00195074
2011-05-02	442.082	1391.86	82.26	0.00163812	0.00233325	0.000973473
2011-05-03	441.545	1382.99	81.97	-0.00121493	-0.00637277	-0.00352541
2011-05-04	442.019	1371.36	81.58	0.00107464	-0.00840932	-0.00475784
2011-05-05	440.12	1355.45	81.15	-0.00429687	-0.0116016	-0.0052709
2011-05-06	440.114	1359.27	81.21	-1.34054e-05	0.00281825	0.000739372
2011-05-09	438.217	1353.77	80.98	-0.00431161	-0.00404629	-0.00283216
2011-05-10	438.867	1366.36	81.3	0.00148443	0.00929995	0.00395159
2011-05-11	438.373	1357.35	81.07	-0.00112699	-0.00659416	-0.00282903
2011-05-12	437.414	1351.14	80.97	-0.00218581	-0.00457509	-0.0012335
2011-05-13	437.681	1343.17	80.64	0.000610405	-0.00589872	-0.00407558
2011-05-16	438.071	1336.65	80.48	0.000890602	-0.00485419	-0.00198413
2011-05-17	436.976	1329.33	80.07	-0.00250096	-0.00547638	-0.00509443
2011-05-18	437.252	1341.98	80.56	0.000633674	0.00951607	0.00611965
2011-05-19	436.763	1345.73	80.58	-0.0011188	0.00279438	0.000248262
2011-05-20	436.665	1336.65	80.44	-0.000225294	-0.00674727	-0.0017374
2011-05-23	435.299	1313.69	79.46	-0.00312711	-0.0171773	-0.012183
2011-05-24	435.737	1315.76	79.58	0.00100437	0.00157571	0.00151019
2011-05-25	436.051	1320.26	79.69	0.000722225	0.00342008	0.00138226
2011-05-26	437.972	1326.96	80.1	0.00440567	0.00507476	0.00514494
2011-05-27	440.27	1338.47	80.63	0.00524691	0.00867396	0.00661673
2011-05-30	440.356	1338.29	80.64	0.000193517	-0.000134482	0.000124023
2011-05-31	441.013	1354.61	80.99	0.00149243	0.0121947	0.00434028
2011-06-01	442.623	1335.59	80.68	0.00365023	-0.0140409	-0.00382763
2011-06-02	442.194	1325.36	80.37	-0.000968771	-0.00765954	-0.00384234
2011-06-03	443.932	1320.11	80.35	0.00393108	-0.00396119	-0.000248849
2011-06-06	444.547	1309.78	80.08	0.00138467	-0.00782511	-0.0033603
2011-06-07	444.9	1311.9	80.16	0.000794067	0.00161859	0.000999001
2011-06-08	444.966	1301.84	79.78	0.000149921	-0.00766827	-0.00474052
2011-06-09	443.66	1307.93	79.79	-0.00293573	0.00467799	0.000125345
2011-06-10	442.524	1288.49	79.06	-0.00256119	-0.0148632	-0.00914902
2011-06-13	442.635	1288.49	78.92	0.000250834	0	-0.00177081
2011-06-14	442.444	1305.84	79.47	-0.000431281	0.0134654	0.00696908
2011-06-15	441.29	1283.97	78.84	-0.00260892	-0.0167478	-0.00792752
2011-06-16	439.871	1273.56	78.28	-0.00321512	-0.00810767	-0.00710299
2011-06-17	441.821	1280.58	78.5	0.00443312	0.00551211	0.00281042
2011-06-20	441.681	1281.55	78.46	-0.000317549	0.000757469	-0.000509554
2011-06-21	442.322	1301.77	79.19	0.00145331	0.0157778	0.0093041
2011-06-22	443.112	1299.53	79.32	0.0017849	-0.00172073	0.00164162
2011-06-23	440.505	1281.57	78.71	-0.00588226	-0.0138204	-0.00769037
2011-06-24	440.847	1275.45	78.59	0.000775246	-0.00477539	-0.00152458
2011-06-27	440.636	1281.77	78.77	-0.000479531	0.00495511	0.00229037
2011-06-28	440.565	1296.43	79.26	-0.000161131	0.0114373	0.00622064
2011-06-29	440.453	1314	79.79	-0.000252857	0.0135526	0.00668685
2011-06-30	441.347	1331.18	80.3	0.00202995	0.0130746	0.00639178
2011-07-01	440.984	1343.81	80.59	-0.000823841	0.00948782	0.00361146
2011-07-04	441.402	1348.18	80.73	0.000948334	0.00325195	0.00173719
2011-07-05	441.332	1345.93	80.67	-0.000159492	-0.00166892	-0.000743218
2011-07-06	440.149	1341.98	80.44	-0.00267894	-0.00293477	-0.00285112
2011-07-07	439.785	1352.39	80.62	-0.000826538	0.00775719	0.00223769
2011-07-08	441.113	1343.13	80.33	0.00301943	-0.00684714	-0.00359712
2011-07-11	439.445	1314.81	79.36	-0.00378157	-0.0210851	-0.0120752
2011-07-12	440.582	1307.28	79	0.00258735	-0.00572706	-0.00453629
2011-07-13	443.132	1320.34	79.6	0.00578689	0.00999021	0.00759494
2011-07-14	442.682	1310.83	79.2	-0.0010146	-0.00720269	-0.00502513
2011-07-15	442.733	1313.17	79.29	0.000115659	0.00178513	0.00113636
2011-07-18	441.253	1297.04	78.73	-0.00334377	-0.0122833	-0.00706268
2011-07-19	443.838	1316.54	79.38	0.00585922	0.0150342	0.00825607
2011-07-20	443.625	1324.12	79.55	-0.00048058	0.00575752	0.0021416
2011-07-21	445.489	1343.72	80.03	0.00420084	0.0148023	0.00603394
2011-07-22	446.567	1348.69	80.36	0.00242116	0.00369869	0.00412345
2011-07-25	446.027	1340.94	80.15	-0.0012099	-0.00574632	-0.00261324
2011-07-26	448.436	1342.4	80.31	0.00540102	0.00108879	0.00199626
2011-07-27	447.808	1318.96	79.53	-0.00140065	-0.0174613	-0.00971236
2011-07-28	447.479	1312.62	79.24	-0.000734243	-0.00480682	-0.00364642
2011-07-29	450.457	1306.05	79.18	0.00665595	-0.00500526	-0.000757193
2011-08-01	450.054	1297.23	78.87	-0.000895534	-0.00675319	-0.00391513
2011-08-02	450.778	1269.44	77.97	0.00160914	-0.0214226	-0.0114112
2011-08-03	452.034	1262.71	77.83	0.00278474	-0.00530155	-0.00179556
2011-08-04	449.366	1208.4	75.95	-0.00590023	-0.0430107	-0.0241552
2011-08-05	449.397	1194.05	75.53	6.69832e-05	-0.0118752	-0.00552995
2011-08-08	452.043	1132.91	74.02	0.00588879	-0.0512039	-0.0199921
2011-08-09	452.798	1164.91	74.59	0.00166997	0.0282458	0.00770062
2011-08-10	455.242	1130.33	74.06	0.00539843	-0.0296847	-0.00710551
2011-08-11	453.635	1166.54	74.74	-0.00353043	0.0320349	0.00918174
2011-08-12	453.761	1180.82	75.09	0.000278418	0.0122413	0.0046829
2011-08-15	455.815	1204.8	75.84	0.00452617	0.0203079	0.00998801
2011-08-16	455.989	1196.58	75.61	0.000381514	-0.00682271	-0.0030327
2011-08-17	458.256	1200.34	75.61	0.00497161	0.00314229	0
2011-08-18	458.12	1147.86	74.3	-0.000297214	-0.0437209	-0.0173258
2011-08-19	459.338	1131.69	74.06	0.00265913	-0.0140871	-0.00323015
2011-08-22	457.846	1131.33	73.95	-0.00324859	-0.000318108	-0.00148528
2011-08-23	457.4	1157.75	74.43	-0.000974127	0.023353	0.00649087
2011-08-24	455.531	1168.58	74.38	-0.00408701	0.00935435	-0.000671772
2011-08-25	454.353	1154.64	74.07	-0.0025838	-0.011929	-0.00416779
2011-08-26	455.402	1163.02	74.43	0.00230811	0.00725767	0.00486027
2011-08-29	455.072	1190.92	75.08	-0.000725732	0.0239893	0.00873304
2011-08-30	456.88	1196.18	75.33	0.00397366	0.00441675	0.00332978
2011-08-31	456.187	1211.22	75.81	-0.00151747	0.0125734	0.00637196
2011-09-01	455.167	1203.17	75.49	-0.00223461	-0.00664619	-0.00422108
2011-09-02	456.395	1175.26	74.9	0.00269637	-0.0231971	-0.0078156
2011-09-05	455.594	1153.57	74.39	-0.00175331	-0.0184555	-0.00680908
2011-09-06	454.317	1141.91	73.95	-0.00280337	-0.0101078	-0.00591477
2011-09-07	453.478	1173.44	74.76	-0.00184673	0.0276116	0.0109533
2011-09-08	453.858	1169.62	74.64	0.000836644	-0.00325539	-0.00160514
2011-09-09	451.153	1134.68	73.73	-0.00595826	-0.029873	-0.0121919
2011-09-12	450.15	1122.68	73.36	-0.00222386	-0.0105757	-0.00501831
2011-09-13	450.075	1134.65	73.51	-0.000165723	0.010662	0.00204471
2011-09-14	449.605	1145.07	73.8	-0.00104582	0.00918345	0.00394504
2011-09-15	450.707	1169.47	74.38	0.00245104	0.0213087	0.00785908
2011-09-16	450.846	1176.03	74.53	0.000309958	0.00560938	0.00201667
2011-09-19	450.234	1156.53	73.98	-0.00135789	-0.0165812	-0.00737958
2011-09-20	450.997	1161.94	74.01	0.00169445	0.00467779	0.000405515
2011-09-21	450.954	1137.18	73.54	-9.60095e-05	-0.0213092	-0.00635049
2011-09-22	449.152	1089.33	72.03	-0.00399597	-0.0420778	-0.020533
2011-09-23	448.92	1094.92	72.09	-0.000515416	0.00513159	0.000832986
2011-09-26	447.255	1109.43	72.2	-0.00371068	0.0132521	0.00152587
2011-09-27	447.887	1140.16	72.72	0.00141351	0.0276989	0.00720222
2011-09-28	447.615	1122.45	72.25	-0.000607966	-0.0155329	-0.00646315
2011-09-29	447.69	1129.7	72.26	0.000168002	0.00645909	0.000138408
2011-09-30	445.646	1104.06	71.4	-0.00456611	-0.0226963	-0.0119015
